# Supplementary material for: Cherry Blossom Forecast Based on Transcriptome of Floral Organs Approaching Blooming in the Flowering Cherry (Cerasus × yedoensis) Cultivar ‘Somei-Yoshino’
Source: Front Plant Sci. 2022 Jan 26;13:802203. doi: 10.3389/fpls.2022.802203 (PMC8825344; doi:10.3389/fpls.2022.802203)
Supplement: Supplementary file 2 [file Data_Sheet_2.xlsx]

## Sheet: TableS1
Supplementary Table S1 Sampling dates of 'Somei-Yoshino' floral buds and flowers
		RNA-Seq								qRT-PCR
Days before/after flowering	Weeks before/after flowering	KDRI, Chiba	KDRI, Chiba	KPU, Kyoto	KPU, Kyoto	KPU, Kyoto	SU, Shimane	SU, Shimane	SU, Shimane	KDRI, Chiba	KDRI, Chiba	KPU, Kyoto	KPU, Kyoto	KPU, Kyoto	KPU, Kyoto	KPU, Kyoto	KPU, Kyoto	SU, Shimane	SU, Shimane	SU, Shimane	SU, Shimane	SU, Shimane	SU, Shimane
		2017	2019	2019	2019	2019	2019	2019	2019	2020	2021	2020	2020	2020	2021	2021	2021	2020	2020	2020	2021	2021	2021
		1	1	A	B	C	1	2	3	1	1	A	B	C	A	B	C	1	2	3	1	2	3
36 DBF	6 WBF								2019-02-26
35 DBF	5 WBF
34 DBF	5 WBF	2017-03-07						2019-02-26
33 DBF	5 WBF
32 DBF	5 WBF								2019-03-01									2020-02-25	2020-02-25	2020-02-25
31 DBF	5 WBF									2020-02-24		2020-02-25	2020-02-25	2020-02-25
30 DBF	5 WBF		2019-03-01					2019-03-01
29 DBF	5 WBF								2019-03-04		2021-02-24										2021-02-22	2021-02-22	2021-02-22
28 DBF	4 WBF
27 DBF	4 WBF	2017-03-14	2019-03-04					2019-03-04
26 DBF	4 WBF								2019-03-07
25 DBF	4 WBF		2019-03-06	2019-03-08		2019-03-08	2019-03-04
24 DBF	4 WBF							2019-03-07
23 DBF	4 WBF		2019-03-08						2019-03-10
22 DBF	4 WBF						2019-03-07
21 DBF	3 WBF				2019-03-11	2019-03-11		2019-03-10				2020-03-06	2020-03-06	2020-03-06				2020-03-07	2020-03-07	2020-03-07
20 DBF	3 WBF	2017-03-21	2019-03-11						2019-03-13	2020-03-06	2021-03-05				2021-03-04	2021-03-04	2021-03-04				2021-03-02	2021-03-02	2021-03-02
19 DBF	3 WBF						2019-03-10
18 DBF	3 WBF	2017-03-23	2019-03-13	2019-03-14	2019-03-14	2019-03-14		2019-03-13
17 DBF	3 WBF								2019-03-16
16 DBF	3 WBF	2017-03-25	2019-03-15				2019-03-13
15 DBF	3 WBF							2019-03-16
14 DBF	2 WBF	2017-03-27		2019-03-18	2019-03-18	2019-03-18			2019-03-19
13 DBF	2 WBF		2019-03-18				2019-03-16
12 DBF	2 WBF	2017-03-29		2019-03-20	2019-03-20	2019-03-20		2019-03-19
11 DBF	2 WBF		2019-03-20									2020-03-16	2020-03-16	2020-03-16							2021-03-11	2021-03-11	2021-03-11
10 DBF	2 WBF	2017-03-31					2019-03-19			2020-03-16	2021-03-15
9 DBF	2 WBF		2019-03-22					2019-03-22							2021-03-15	2021-03-15	2021-03-15	2020-03-19	2020-03-19	2020-03-19
8 DBF	2 WBF	2017-04-02							2019-03-25
7 DBF	1 WBF			2019-03-25	2019-03-25	2019-03-25	2019-03-22
6 DBF	1 WBF	2017-04-04	2019-03-25					2019-03-25	2019-03-27
5 DBF	1 WBF
4 DBF	1 WBF	2017-04-06	2019-03-27	2019-03-28	2019-03-28	2019-03-28	2019-03-25	2019-03-27	2019-03-29
3 DBF	1 WBF
2 DBF	1 WBF	2017-04-08	2019-03-29				2019-03-27	2019-03-29	2019-03-31
1 DBF	1 WBF
Flowering Day	Flowering Day			2019-04-01	2019-04-01	2019-04-01	2019-03-29	2019-03-31	2019-04-02	2020-03-26	2021-03-25	2020-03-27	2020-03-27	2020-03-27	2021-03-24	2021-03-24	2021-03-24	2020-03-28	2020-03-28	2020-03-28	2021-03-22	2021-03-22	2021-03-22
1 DAF	1 WAF			2019-04-01	2019-04-01	2019-04-01
2 DAF	1 WAF						2019-03-31	2019-04-02	2019-04-04
3 DAF	1 WAF
4 DAF	1 WAF			2019-04-04	2019-04-04	2019-04-04	2019-04-02	2019-04-04	2019-04-06
5 DAF	1 WAF
6 DAF	1 WAF						2019-04-04	2019-04-06	2019-04-08
7 DAF	1 WAF
8 DAF	2 WAF			2019-04-08	2019-04-08	2019-04-08	2019-04-06	2019-04-08
9 DAF	2 WAF
10 DAF	2 WAF
11 DAF	2 WAF			2019-04-11	2019-04-11	2019-04-11

## Sheet: TableS2
Table S2 Oligonuculeotide sequences of primers and probes used in RT-PCR
Module	Target gene	Foward primers (5' - 3')	Reverse primers (5' - 3')	Probes (5'-3')	Fluorescent dye	Quencher
pink	CYE_r3.1SPA4_g005220.1 (CBFb)	CCTGCAAAGGAGTTCGTTTCTAC	AGGTGGTTATTGTGGACATTGGT	TCAACATGACGACCAGTCCATGGATGA	FAM	BHQ-1
midnightblue	CYE_r3.1SPA0_g059890.1 (CBFg)	TGTACTATCTGGAACCTCCATGTCTT	TCCGGGTGGAACTCTTTAACA	CCCCCATGCTGCTGGTGTAGCTG	ROX	BHQ-2
turquoise	CYE_r3.1SPA3_g018730.1 (CBFr)	GAGGAGGCCAAGAAGGCTAAC	CTGCACTTGACGAACGTTGTC	CCACCTCCTTCATCCGTATCATCGGA	Cy5	BHQ-3

## Sheet: TableS3
Supplementary Table S3 Gene modules overrepresented at different flowering stages
Stage	Module	GO Category	GO ID	GO Name	FDR	P-Value
4-5 weeks before flowering	darkred	BIOLOGICAL_PROCESS	GO:0007568	aging	0.00218361	1.02134e-06
4-5 weeks before flowering	darkred	BIOLOGICAL_PROCESS	GO:0009790	embryo development	0.0420207	0.000137579
4-5 weeks before flowering	darkred	BIOLOGICAL_PROCESS	GO:0021700	developmental maturation	0.00651862	7.40856e-06
4-5 weeks before flowering	darkred	BIOLOGICAL_PROCESS	GO:0032502	developmental process	0.00830299	2.33012e-05
4-5 weeks before flowering	darkred	BIOLOGICAL_PROCESS	GO:0048856	anatomical structure development	0.00651862	1.33978e-05
4-5 weeks before flowering	darkred	CELLULAR_COMPONENT	GO:0005886	plasma membrane	0.0493674	0.000184724
4-5 weeks before flowering	darkred	CELLULAR_COMPONENT	GO:0071944	cell periphery	0.00651862	1.52447e-05
4-5 weeks before flowering	darkred	MOLECULAR_FUNCTION	GO:0016491	oxidoreductase activity	0.00651862	1.3419e-05
4 weeks before flowering	tan	BIOLOGICAL_PROCESS	GO:0006790	sulfur compound metabolic process	0.0079537	3.72016e-05
4 weeks before flowering	tan	BIOLOGICAL_PROCESS	GO:0009058	biosynthetic process	1.14909e-06	1.61238e-09
4 weeks before flowering	tan	BIOLOGICAL_PROCESS	GO:0032502	developmental process	0.0328427	0.00021506
4 weeks before flowering	tan	BIOLOGICAL_PROCESS	GO:0048646	anatomical structure formation involved in morphogenesis	0.00105332	2.46332e-06
4 weeks before flowering	tan	BIOLOGICAL_PROCESS	GO:0048856	anatomical structure development	0.0194476	0.000109154
4 weeks before flowering	tan	BIOLOGICAL_PROCESS	GO:0071554	cell wall organization or biogenesis	0.00163088	5.87098e-06
4 weeks before flowering	tan	CELLULAR_COMPONENT	GO:0005576	extracellular region	4.99853e-05	9.35178e-08
4 weeks before flowering	tan	MOLECULAR_FUNCTION	GO:0003677	DNA binding	0.00163088	6.10245e-06
4 weeks before flowering	tan	MOLECULAR_FUNCTION	GO:0003700	DNA-binding transcription factor activity	6.38659e-07	5.60009e-10
4 weeks before flowering	tan	MOLECULAR_FUNCTION	GO:0003824	catalytic activity	0.0214091	0.000130177
4 weeks before flowering	tan	MOLECULAR_FUNCTION	GO:0016491	oxidoreductase activity	0.00163088	4.85797e-06
4 weeks before flowering	tan	MOLECULAR_FUNCTION	GO:0016746	transferase activity, transferring acyl groups	0.00471182	1.98346e-05
4 weeks before flowering	tan	MOLECULAR_FUNCTION	GO:0016798	hydrolase activity, acting on glycosyl bonds	0.0379442	0.000266213
4 weeks before flowering	tan	MOLECULAR_FUNCTION	GO:0016829	lyase activity	0.00919334	4.72997e-05
4 weeks before flowering	tan	MOLECULAR_FUNCTION	GO:0140110	transcription regulator activity	6.38659e-07	5.97436e-10
3 weeks before flowering	pink	BIOLOGICAL_PROCESS	GO:0006629	lipid metabolic process	2.61366e-11	2.44496e-14
3 weeks before flowering	pink	BIOLOGICAL_PROCESS	GO:0006914	autophagy	0.048158	0.000360397
3 weeks before flowering	pink	BIOLOGICAL_PROCESS	GO:0044281	small molecule metabolic process	0.000206239	4.82317e-07
3 weeks before flowering	pink	BIOLOGICAL_PROCESS	GO:0061919	process utilizing autophagic mechanism	0.048158	0.000360397
3 weeks before flowering	pink	CELLULAR_COMPONENT	GO:0005576	extracellular region	0.000897499	2.51871e-06
3 weeks before flowering	pink	CELLULAR_COMPONENT	GO:0005615	extracellular space	3.60997e-05	5.06545e-08
3 weeks before flowering	pink	CELLULAR_COMPONENT	GO:0005773	vacuole	0.0117404	5.49128e-05
3 weeks before flowering	pink	CELLULAR_COMPONENT	GO:0005886	plasma membrane	0.00339554	1.27055e-05
3 weeks before flowering	pink	CELLULAR_COMPONENT	GO:0016020	membrane	0.0384186	0.000215633
3 weeks before flowering	pink	CELLULAR_COMPONENT	GO:0071944	cell periphery	0.000122914	2.29961e-07
3 weeks before flowering	pink	MOLECULAR_FUNCTION	GO:0003824	catalytic activity	0.00339554	1.1632e-05
3 weeks before flowering	pink	MOLECULAR_FUNCTION	GO:0005215	transporter activity	0.048158	0.000346471
3 weeks before flowering	pink	MOLECULAR_FUNCTION	GO:0008289	lipid binding	0.0074636	3.14183e-05
3 weeks before flowering	pink	MOLECULAR_FUNCTION	GO:0016491	oxidoreductase activity	0.0287261	0.000147796
3 weeks before flowering	pink	MOLECULAR_FUNCTION	GO:0016746	transferase activity, transferring acyl groups	3.61514e-13	1.6909e-16
3 weeks before flowering	pink	MOLECULAR_FUNCTION	GO:0022857	transmembrane transporter activity	0.048158	0.000342226
2-3 weeks before flowering	royalblue	BIOLOGICAL_PROCESS	GO:0000278	mitotic cell cycle	0.00411761	2.69628e-05
2-3 weeks before flowering	royalblue	BIOLOGICAL_PROCESS	GO:0005975	carbohydrate metabolic process	5.39219e-06	1.26104e-08
2-3 weeks before flowering	royalblue	BIOLOGICAL_PROCESS	GO:0009056	catabolic process	0.000752077	4.57297e-06
2-3 weeks before flowering	royalblue	BIOLOGICAL_PROCESS	GO:0019748	secondary metabolic process	5.73106e-05	2.14446e-07
2-3 weeks before flowering	royalblue	BIOLOGICAL_PROCESS	GO:0051301	cell division	5.73106e-05	1.97298e-07
2-3 weeks before flowering	royalblue	BIOLOGICAL_PROCESS	GO:0071554	cell wall organization or biogenesis	1.75537e-18	8.21033e-22
2-3 weeks before flowering	royalblue	CELLULAR_COMPONENT	GO:0005576	extracellular region	2.00853e-07	2.81833e-10
2-3 weeks before flowering	royalblue	CELLULAR_COMPONENT	GO:0005618	cell wall	0.000213777	9.3542e-07
2-3 weeks before flowering	royalblue	CELLULAR_COMPONENT	GO:0005794	Golgi apparatus	3.93688e-07	7.36553e-10
2-3 weeks before flowering	royalblue	CELLULAR_COMPONENT	GO:0005886	plasma membrane	0.000498587	2.56523e-06
2-3 weeks before flowering	royalblue	CELLULAR_COMPONENT	GO:0012505	endomembrane system	4.22753e-05	1.1864e-07
2-3 weeks before flowering	royalblue	CELLULAR_COMPONENT	GO:0016020	membrane	0.00052333	2.93731e-06
2-3 weeks before flowering	royalblue	CELLULAR_COMPONENT	GO:0030312	external encapsulating structure	0.000213777	9.99894e-07
2-3 weeks before flowering	royalblue	CELLULAR_COMPONENT	GO:0071944	cell periphery	1.34511e-07	1.25829e-10
2-3 weeks before flowering	royalblue	CELLULAR_COMPONENT	GO:0110165	cellular anatomical entity	0.00429504	3.01336e-05
1-2 weeks before flowering	midnightblue	BIOLOGICAL_PROCESS	GO:0009555	pollen development	0.0271852	5.08609e-05
1-2 weeks before flowering	midnightblue	BIOLOGICAL_PROCESS	GO:0048229	gametophyte development	0.0271852	5.08609e-05
1-2 weeks before flowering	midnightblue	MOLECULAR_FUNCTION	GO:0005215	transporter activity	1.54585e-08	1.44607e-11
1-2 weeks before flowering	midnightblue	MOLECULAR_FUNCTION	GO:0022857	transmembrane transporter activity	1.54585e-08	1.41804e-11
Flowering stage	black	BIOLOGICAL_PROCESS	GO:0005975	carbohydrate metabolic process	4.67727e-06	1.31261e-08
Flowering stage	black	BIOLOGICAL_PROCESS	GO:0007010	cytoskeleton organization	0.0203756	9.53023e-05
Flowering stage	black	BIOLOGICAL_PROCESS	GO:0009056	catabolic process	0.0149096	6.27627e-05
Flowering stage	black	BIOLOGICAL_PROCESS	GO:0071554	cell wall organization or biogenesis	2.27689e-09	5.32482e-12
Flowering stage	black	CELLULAR_COMPONENT	GO:0005576	extracellular region	4.36458e-21	2.04143e-24
Flowering stage	black	CELLULAR_COMPONENT	GO:0005615	extracellular space	1.48321e-13	1.38747e-16
Flowering stage	black	MOLECULAR_FUNCTION	GO:0008289	lipid binding	0.00178009	6.66078e-06
Flowering stage	black	MOLECULAR_FUNCTION	GO:0016829	lyase activity	0.000473184	1.54924e-06
Flowering stage	black	MOLECULAR_FUNCTION	GO:0030234	enzyme regulator activity	1.38959e-09	2.19834e-12
Flowering stage	black	MOLECULAR_FUNCTION	GO:0098772	molecular function regulator	1.38959e-09	2.59979e-12
1-2 weeks after flowering	skyblue	BIOLOGICAL_PROCESS	GO:0005975	carbohydrate metabolic process	3.72928e-05	2.61642e-07
1-2 weeks after flowering	skyblue	BIOLOGICAL_PROCESS	GO:0006464	cellular protein modification process	0.0102892	8.68131e-05
1-2 weeks after flowering	skyblue	BIOLOGICAL_PROCESS	GO:0006950	response to stress	1.13862e-19	2.13025e-22
1-2 weeks after flowering	skyblue	BIOLOGICAL_PROCESS	GO:0007154	cell communication	4.23028e-09	1.78075e-11
1-2 weeks after flowering	skyblue	BIOLOGICAL_PROCESS	GO:0007165	signal transduction	4.23028e-09	1.53246e-11
1-2 weeks after flowering	skyblue	BIOLOGICAL_PROCESS	GO:0008152	metabolic process	0.0387892	0.00039914
1-2 weeks after flowering	skyblue	BIOLOGICAL_PROCESS	GO:0009056	catabolic process	0.00247423	1.85162e-05
1-2 weeks after flowering	skyblue	BIOLOGICAL_PROCESS	GO:0023052	signaling	4.23028e-09	1.71761e-11
1-2 weeks after flowering	skyblue	BIOLOGICAL_PROCESS	GO:0036211	protein modification process	0.0102892	8.68131e-05
1-2 weeks after flowering	skyblue	BIOLOGICAL_PROCESS	GO:0043412	macromolecule modification	0.0102892	9.14378e-05
1-2 weeks after flowering	skyblue	BIOLOGICAL_PROCESS	GO:0044238	primary metabolic process	0.0109373	0.000104979
1-2 weeks after flowering	skyblue	BIOLOGICAL_PROCESS	GO:0050789	regulation of biological process	7.7924e-09	4.00918e-11
1-2 weeks after flowering	skyblue	BIOLOGICAL_PROCESS	GO:0050794	regulation of cellular process	7.7924e-09	3.89356e-11
1-2 weeks after flowering	skyblue	BIOLOGICAL_PROCESS	GO:0050896	response to stimulus	7.36839e-14	1.7232e-16
1-2 weeks after flowering	skyblue	BIOLOGICAL_PROCESS	GO:0051716	cellular response to stimulus	4.23028e-09	1.78075e-11
1-2 weeks after flowering	skyblue	BIOLOGICAL_PROCESS	GO:0065007	biological regulation	1.77149e-07	1.07714e-09
1-2 weeks after flowering	skyblue	BIOLOGICAL_PROCESS	GO:0071554	cell wall organization or biogenesis	6.61352e-07	4.33065e-09
1-2 weeks after flowering	skyblue	BIOLOGICAL_PROCESS	GO:0071704	organic substance metabolic process	0.0109373	0.000107429
1-2 weeks after flowering	skyblue	CELLULAR_COMPONENT	GO:0005634	nucleus	0.0463005	0.000498088
1-2 weeks after flowering	skyblue	MOLECULAR_FUNCTION	GO:0008289	lipid binding	3.46564e-20	4.86292e-23
1-2 weeks after flowering	skyblue	MOLECULAR_FUNCTION	GO:0016798	hydrolase activity, acting on glycosyl bonds	5.70216e-08	3.20046e-10
1-2 weeks after flowering	skyblue	MOLECULAR_FUNCTION	GO:0030234	enzyme regulator activity	1.25995e-20	1.017e-23
1-2 weeks after flowering	skyblue	MOLECULAR_FUNCTION	GO:0098772	molecular function regulator	1.25995e-20	1.17863e-23

## Sheet: TableS4
Supplementary Table S4 Genes and annotations overrepresented in the seven modules
Module	Sequence.Name	Sequence.Description	Blast.Min.E.Value	Blast.Similarity.Mean	Annotation.GO.ID	Annotation.GO.Term	Annotation.GO.Category	Enzyme.Code	Enzyme.Name	InterPro.Accession	InterPro.Type	InterPro.Name	InterPro.Signatures	Gene categorya	FPKM
															KDRI_1_2017-03-07	KDRI_1_2017-03-14	KDRI_1_2017-03-21	KDRI_1_2017-03-23	KDRI_1_2017-03-25	KDRI_1_2017-03-27	KDRI_1_2017-03-29	KDRI_1_2017-03-31	KDRI_1_2017-04-02	KDRI_1_2017-04-04	KDRI_1_2017-04-06	KDRI_1_2017-04-08	KDRI_1_2019-03-01	KDRI_1_2019-03-04	KDRI_1_2019-03-06	KDRI_1_2019-03-08	KDRI_1_2019-03-11	KDRI_1_2019-03-13	KDRI_1_2019-03-15	KDRI_1_2019-03-18	KDRI_1_2019-03-20	KDRI_1_2019-03-22	KDRI_1_2019-03-25	KDRI_1_2019-03-27	KDRI_1_2019-03-29	KPU_A_2019-03-08	KPU_A_2019-03-14	KPU_A_2019-03-18	KPU_A_2019-03-20	KPU_A_2019-03-25	KPU_A_2019-03-28	KPU_A_2019-04-01	KPU_A_2019-04-01	KPU_A_2019-04-04	KPU_A_2019-04-08
darkred	CYE_r3.1SPA0_g009060.1	UDP-glycosyltransferase 88F5-like	3.5e-155	0.9023	GO:0016757	transferase activity, transferring glycosyl groups	Molecular Function			noIPR;noIPR;noIPR;noIPR;noIPR	FAMILY;FAMILY;FAMILY;FAMILY;FAMILY	MICOS complex subunit Mic10;MICOS complex subunit Mic10;MICOS complex subunit Mic10;MICOS complex subunit Mic10;MICOS complex subunit Mic10	G3DSA:3.40.50.2000 (GENE3D);PTHR48048:SF20 (PANTHER);PTHR48048 (PANTHER);cd03784 (CDD);SSF53756 (SUPERFAMILY)	Cell wall-related genes	9.57523	2.42331	1.62747	2.79777	0.479474	3.22886	2.11498	1.74491	0.829989	0	0.051716	0.769611	9.63015	6.90351	1.7159	10.0209	5.94634	0.505283	13.7344	3.18529	0	2.55244	2.859	2.85933	0	12.1076	1.79758	5.3451	0	2.43957	6.21069	2.11551	0.661649	1.24962	2.94997
darkred	CYE_r3.1SPA0_g013290.1	peroxidase 43	0	0.7831	GO:0005576;GO:0005618;GO:0006950;GO:0009056;GO:0016491;GO:0043167	extracellular region;cell wall;response to stress;catabolic process;oxidoreductase activity;ion binding	Cellular Component;Cellular Component;Biological Process;Biological Process;Molecular Function;Molecular Function	EC:1.11.1	Acting on a peroxide as acceptor	IPR000823;IPR002016;IPR002016;noIPR;noIPR;IPR002016;IPR033905;IPR010255	FAMILY;DOMAIN;DOMAIN;DOMAIN;DOMAIN;DOMAIN;DOMAIN;HOMOLOGOUS_SUPERFAMILY	Plant peroxidase;Haem peroxidase;Haem peroxidase;Haem peroxidase;Haem peroxidase;Haem peroxidase;Secretory peroxidase;Haem peroxidase superfamily	PR00461 (PRINTS);PR00458 (PRINTS);PF00141 (PFAM);PTHR31235 (PANTHER);PTHR31235:SF220 (PANTHER);PS50873 (PROSITE_PROFILES);cd00693 (CDD);SSF48113 (SUPERFAMILY)		0	0	0	0	0	0	0	0	0	0	0	0	7.82568	0	0	0	0	0	0	0	0	0	0	0	0	4.77388	1.29492	0	0	0	0	0	0.992775	1.07154	0
darkred	CYE_r3.1SPA0_g016590.1	UDP-glycosyltransferase 88F5	0	0.9343	GO:0016757	transferase activity, transferring glycosyl groups	Molecular Function			noIPR;IPR002213;noIPR;noIPR;noIPR;noIPR;noIPR	REPEAT;FAMILY;FAMILY;FAMILY;FAMILY;FAMILY;FAMILY	Leucine-rich repeat;UDP-glucuronosyl/UDP-glucosyltransferase;UDP-glucuronosyl/UDP-glucosyltransferase;UDP-glucuronosyl/UDP-glucosyltransferase;UDP-glucuronosyl/UDP-glucosyltransferase;UDP-glucuronosyl/UDP-glucosyltransferase;UDP-glucuronosyl/UDP-glucosyltransferase	G3DSA:3.40.50.2000 (GENE3D);PF00201 (PFAM);G3DSA:3.40.50.2000 (GENE3D);PTHR48048:SF20 (PANTHER);PTHR48048 (PANTHER);cd03784 (CDD);SSF53756 (SUPERFAMILY)	Cell wall-related genes	10.4213	1.28968	1.83435	1.91122	1.35493	0.50839	0.655585	0.245378	0.265738	0.307083	0.240936	0.229836	7.64676	4.36884	2.76715	2.72173	1.13651	0.357389	0	0.85304	0.287118	0.411618	0	0.723842	0	9.68686	1.11378	0	0.995475	0.291425	0.85672	0.803348	0.333441	0.546739	0.775653
darkred	CYE_r3.1SPA0_g048690.1	LOW QUALITY PROTEIN	1e-166	0.8849						IPR011205;IPR011205;IPR011205;noIPR	FAMILY;FAMILY;FAMILY;FAMILY	Uncharacterised conserved protein UCP015417, vWA;Uncharacterised conserved protein UCP015417, vWA;Uncharacterised conserved protein UCP015417, vWA;Uncharacterised conserved protein UCP015417, vWA	PF11443 (PFAM);PIRSF015417 (PIRSF);PTHR31373 (PANTHER);PTHR31373:SF17 (PANTHER)		6.0555	0.415406	0.60895	0	0	0.020335	0	0	0.067213	0	0.057529	0.0197	1.38864	2.56148	0	0.317793	0	0	0	1.87729	0	0	0	0	0	7.11024	1.37766	0	0	0	0	0.283267	0.059524	0.045963	0
darkred	CYE_r3.1SPA0_g070640.1	respiratory burst oxidase homolog protein C	1.9e-81	0.9452	GO:0005886;GO:0016491;GO:0043167	plasma membrane;oxidoreductase activity;ion binding	Cellular Component;Molecular Function;Molecular Function	EC:1.6.3.1;EC:1.11.1	NAD(P)H oxidase (H(2)O(2)-forming);Acting on a peroxide as acceptor	IPR039261;IPR013121;noIPR;noIPR	HOMOLOGOUS_SUPERFAMILY;DOMAIN;DOMAIN;DOMAIN	Ferredoxin-NADP reductase (FNR), nucleotide-binding domain;Ferric reductase, NAD binding domain;Ferric reductase, NAD binding domain;Ferric reductase, NAD binding domain	G3DSA:3.40.50.80 (GENE3D);PF08030 (PFAM);PTHR11972:SF164 (PANTHER);PTHR11972 (PANTHER)		5.0663	3.00727	0.883057	0	0	0	0.145902	1.85397	0.420476	0	2.136	1.96472	8.67231	0	0	0	0	0	0	0	0	0	0	2.72897	0	5.04909	0	0	0	0	0	0	0.957539	1.82162	2.69523
darkred	CYE_r3.1SPA0_g074630.1	glycine-rich cell wall structural protein 2	1.8e-62	0.8454	GO:0005575	cellular_component	Cellular Component			noIPR	HOMOLOGOUS_SUPERFAMILY	FAD/NAD(P)-binding domain superfamily	mobidb-lite (MOBIDB_LITE)		118.449	0.16768	0.515173	0.055163	0	0.00693	0	0	0	0	0	0.06347	147.579	50.6574	25.7034	12.1395	1.01873	2.21761	0	0.032435	0	0	0	0	0	257.025	1.00061	1.30327	1.01595	0.111535	0.773275	0	0.094389	0.339663	1.10668
darkred	CYE_r3.1SPA0_g080490.1	putative fasciclin-like arabinogalactan protein 20	6.6e-109	0.8202						IPR000782;noIPR;noIPR;IPR000782;IPR036378	DOMAIN;DOMAIN;DOMAIN;DOMAIN;HOMOLOGOUS_SUPERFAMILY	FAS1 domain;FAS1 domain;FAS1 domain;FAS1 domain;FAS1 domain superfamily	PF02469 (PFAM);PTHR33985 (PANTHER);PTHR33985:SF26 (PANTHER);PS50213 (PROSITE_PROFILES);SSF82153 (SUPERFAMILY)	Cell wall-related genes	9.81069	0	0	0	0	0	0	0.863956	0	0	0	0	2.10906	0	0	0	0	0	0	0	0	0	0	0	0	3.23402	0	0	0.66093	0	0	0	0	0	0.237048
darkred	CYE_r3.1SPA0_g080500.1	putative fasciclin-like arabinogalactan protein 20	1.7e-71	0.8454						IPR000782;noIPR;noIPR;IPR000782;IPR036378	DOMAIN;DOMAIN;DOMAIN;DOMAIN;HOMOLOGOUS_SUPERFAMILY	FAS1 domain;FAS1 domain;FAS1 domain;FAS1 domain;FAS1 domain superfamily	PF02469 (PFAM);PTHR33985 (PANTHER);PTHR33985:SF26 (PANTHER);PS50213 (PROSITE_PROFILES);SSF82153 (SUPERFAMILY)	Cell wall-related genes	6.06553	0	0	0	0	0	0	0	0	0	0	0	0	1.52234	0	2.67852	0	1.75575	0	0	0	0	0	0	0	4.67999	0	0	0	0	0	0	0	0.387403	0.146792
darkred	CYE_r3.1SPA0_g083600.1	bidirectional sugar transporter N3	0	0.8781	GO:0000003;GO:0005794;GO:0005886;GO:0006950;GO:0007568;GO:0009790;GO:0021700;GO:0022857	reproduction;Golgi apparatus;plasma membrane;response to stress;aging;embryo development;developmental maturation;transmembrane transporter activity	Biological Process;Cellular Component;Cellular Component;Biological Process;Biological Process;Biological Process;Biological Process;Molecular Function			noIPR;IPR004316;noIPR;noIPR;noIPR;noIPR;noIPR	HOMOLOGOUS_SUPERFAMILY;FAMILY;FAMILY;FAMILY;FAMILY;FAMILY;FAMILY	Leucine-rich repeat domain superfamily;SWEET sugar transporter;SWEET sugar transporter;SWEET sugar transporter;SWEET sugar transporter;SWEET sugar transporter;SWEET sugar transporter	G3DSA:1.20.1280.290 (GENE3D);PF03083 (PFAM);G3DSA:1.20.1280.290 (GENE3D);mobidb-lite (MOBIDB_LITE);mobidb-lite (MOBIDB_LITE);PTHR10791:SF22 (PANTHER);PTHR10791 (PANTHER)	Transporter and aquaporin genes	23.4446	0	0	0	0.880345	1.05804	0.655406	1.16327	0	0	0	0.73803	22.5969	25.6814	6.77663	3.92909	1.97794	0	0	0	1.8069	0.864178	0	0	0	23.2043	0.747419	0	0	0	3.47286	0	1.02479	0.095151	4.21185
darkred	CYE_r3.1SPA0_g092780.1	FAS1 domain-containing protein SELMODRAFT_448915	1.3e-61	0.6732						noIPR;noIPR;IPR036378	HOMOLOGOUS_SUPERFAMILY;HOMOLOGOUS_SUPERFAMILY;HOMOLOGOUS_SUPERFAMILY	Leucine-rich repeat domain superfamily;Leucine-rich repeat domain superfamily;FAS1 domain superfamily	PTHR36069 (PANTHER);PTHR36069:SF1 (PANTHER);SSF82153 (SUPERFAMILY)		5.3048	0	0	0	0	0	0	0	0	0	0	0	12.7478	0	3.73777	0.91911	2.7633	0	0	0	0	0	0	0	0	13.3071	1.04419	0	0	0	0	0	0	0	0
darkred	CYE_r3.1SPA0_g102470.1	Transmembrane protein	4.5e-69	0.9289	GO:0005575	cellular_component	Cellular Component			noIPR	HOMOLOGOUS_SUPERFAMILY	Protein kinase-like domain superfamily	PTHR35112 (PANTHER)		14.9196	1.33685	1.0252	1.34044	1.01408	0.501338	0.662103	2.2512	4.00126	0	4.35203	3.34477	9.09746	0	4.15912	9.8234	0	0	0	0.769292	0	1.49267	3.07993	2.06712	0	1.08663	5.80948	3.83875	0	0	5.12472	0.899597	1.50475	3.68497	1.40121
darkred	CYE_r3.1SPA0_g112960.1	protein YLS3	2.3e-137	0.8397	GO:0005575	cellular_component	Cellular Component			IPR016140;noIPR;IPR043325;noIPR;noIPR;IPR036312	DOMAIN;DOMAIN;FAMILY;FAMILY;FAMILY;HOMOLOGOUS_SUPERFAMILY	Bifunctional inhibitor/plant lipid transfer protein/seed storage helical domain;Bifunctional inhibitor/plant lipid transfer protein/seed storage helical domain;Alpha-Amylase Inhibitors (AAI), Lipid Transfer (LT) and Seed Storage (SS) Protein;Alpha-Amylase Inhibitors (AAI), Lipid Transfer (LT) and Seed Storage (SS) Protein;Alpha-Amylase Inhibitors (AAI), Lipid Transfer (LT) and Seed Storage (SS) P…	PF14368 (PFAM);G3DSA:1.10.110.10 (GENE3D);PTHR33044 (PANTHER);PTHR33044:SF11 (PANTHER);cd00010 (CDD);SSF47699 (SUPERFAMILY)		459.074	9.546	3.40795	0	0	0	0	0	0	0	0	0	1099.68	585.412	195.008	131.544	21.8804	4.71923	0	1.80272	0	0	0	0	0	643.958	38.8851	22.0647	0	0	0	0	0	0	0
darkred	CYE_r3.1SPA0_g116120.1	GDSL esterase/lipase At1g71250-like	0	0.8642	GO:0003674	molecular_function	Molecular Function	EC:3.1.1.1;EC:3.1.1.3	Carboxylesterase;Triacylglycerol lipase	IPR001087;IPR036514;noIPR;noIPR	DOMAIN;HOMOLOGOUS_SUPERFAMILY;HOMOLOGOUS_SUPERFAMILY;HOMOLOGOUS_SUPERFAMILY	GDSL lipase/esterase;SGNH hydrolase superfamily;SGNH hydrolase superfamily;SGNH hydrolase superfamily	PF00657 (PFAM);G3DSA:3.40.50.1110 (GENE3D);PTHR45648:SF7 (PANTHER);PTHR45648 (PANTHER)		32.7528	0	0	0	0	0	0	0	0.113411	0	0	0.716283	55.5861	16.6013	3.96846	5.49087	0	0	0	0	0	0.837611	1.75087	0.676387	0	35.6082	3.81503	0	0	0	0.732027	0	0.374244	1.85858	0.360895
darkred	CYE_r3.1SPA0_g129590.1	flavanone 3-dioxygenase 3-like	0	0.7749	GO:0016491;GO:0043167	oxidoreductase activity;ion binding	Molecular Function;Molecular Function			IPR005123;IPR027443;IPR027443;IPR026992;noIPR;noIPR;noIPR;IPR005123;noIPR	DOMAIN;HOMOLOGOUS_SUPERFAMILY;HOMOLOGOUS_SUPERFAMILY;DOMAIN;DOMAIN;DOMAIN;DOMAIN;DOMAIN;DOMAIN	Oxoglutarate/iron-dependent dioxygenase;Isopenicillin N synthase-like;Isopenicillin N synthase-like;Non-haem dioxygenase N-terminal domain;Non-haem dioxygenase N-terminal domain;Non-haem dioxygenase N-terminal domain;Non-haem dioxygenase N-terminal domain;Oxoglutarate/iron-dependent dioxygenase;Oxoglutarate/iron-dependent dioxygenase	PF03171 (PFAM);G3DSA:2.60.120.330 (GENE3D);G3DSA:2.60.120.330 (GENE3D);PF14226 (PFAM);mobidb-lite (MOBIDB_LITE);PTHR47991 (PANTHER);PTHR47991:SF106 (PANTHER);PS51471 (PROSITE_PROFILES);SSF51197 (SUPERFAMILY)		4.2658	2.80306	0.932999	0.70438	0.595402	1.25598	2.09846	0.854951	1.35966	1.37736	1.42371	2.59812	0	0	0	1.35029	0	0	0	1.56707	0	0	0	1.0527	1.31099	1.45701	3.17768	0	1.3546	1.33251	0.966601	0.618981	0.531318	0.611585	0.835349
darkred	CYE_r3.1SPA0_g151830.1	fasciclin-like arabinogalactan protein 19	0	0.7808	GO:0005886;GO:0071554	plasma membrane;cell wall organization or biogenesis	Cellular Component;Biological Process			IPR036378;noIPR;noIPR;IPR000782;IPR036378	HOMOLOGOUS_SUPERFAMILY;HOMOLOGOUS_SUPERFAMILY;HOMOLOGOUS_SUPERFAMILY;DOMAIN;HOMOLOGOUS_SUPERFAMILY	FAS1 domain superfamily;FAS1 domain superfamily;FAS1 domain superfamily;FAS1 domain;FAS1 domain superfamily	G3DSA:2.30.180.10 (GENE3D);PTHR33985:SF15 (PANTHER);PTHR33985 (PANTHER);PS50213 (PROSITE_PROFILES);SSF82153 (SUPERFAMILY)	Cell wall-related genes	21.0536	0.686301	1.03664	0	1.25765	0.760884	0.882117	0.201856	1.36689	0	0.251813	0.167992	8.89412	3.0487	0.473599	3.06467	0	0	0	0	0	0	1.05215	0.70616	0	11.0414	1.31872	0	0.275749	0	0.583561	0	0.257023	0.168437	0.38294
darkred	CYE_r3.1SPA0_g161070.1	probable N-acetyltransferase HLS1	0	0.9217	GO:0016746	transferase activity, transferring acyl groups	Molecular Function			noIPR;IPR000182;noIPR;noIPR;IPR000182;noIPR;IPR016181	HOMOLOGOUS_SUPERFAMILY;DOMAIN;DOMAIN;DOMAIN;DOMAIN;DOMAIN;HOMOLOGOUS_SUPERFAMILY	Cupredoxin;GNAT domain;GNAT domain;GNAT domain;GNAT domain;GNAT domain;Acyl-CoA N-acyltransferase	G3DSA:3.40.630.30 (GENE3D);PF00583 (PFAM);PTHR43072 (PANTHER);PTHR43072:SF42 (PANTHER);PS51186 (PROSITE_PROFILES);cd04301 (CDD);SSF55729 (SUPERFAMILY)		8.4588	0	0.217329	0.69659	0.532439	0.415069	0.890051	0.524899	0.767313	1.79184	0.9946	2.39636	12.0752	2.28114	2.13786	0	0	0	0	0.785652	0	0	1.31928	0	0	4.24215	1.65244	0	0	0	0.878067	0	0	0.253442	0
darkred	CYE_r3.1SPA0_g165950.1	palmitoyl-acyl carrier protein thioesterase, chloroplastic	0	0.6942	GO:0006629;GO:0009058;GO:0009536;GO:0016746;GO:0044281	lipid metabolic process;biosynthetic process;plastid;transferase activity, transferring acyl groups;small molecule metabolic process	Biological Process;Biological Process;Cellular Component;Molecular Function;Biological Process	EC:2.3.1.85;EC:3.1.2.14	Fatty-acid synthase system;Oleoyl-[acyl-carrier-protein] hydrolase	IPR002864;noIPR;noIPR;noIPR;noIPR;noIPR;IPR029069;IPR029069	FAMILY;FAMILY;FAMILY;FAMILY;FAMILY;FAMILY;HOMOLOGOUS_SUPERFAMILY;HOMOLOGOUS_SUPERFAMILY	Acyl-ACP thioesterase;Acyl-ACP thioesterase;Acyl-ACP thioesterase;Acyl-ACP thioesterase;Acyl-ACP thioesterase;Acyl-ACP thioesterase;HotDog domain superfamily;HotDog domain superfamily	PF01643 (PFAM);G3DSA:3.10.129.10 (GENE3D);PTHR31727 (PANTHER);PTHR31727 (PANTHER);PTHR31727:SF2 (PANTHER);PTHR31727:SF2 (PANTHER);SSF54637 (SUPERFAMILY);SSF54637 (SUPERFAMILY)		3.1318	0	0.645824	0	0.344791	0	0	0	0	0	0	0	9.42954	2.33693	0	0	0	0	0	0	0	0	0	0	0	3.03269	0	0	0	0	0	0	0	0	0
darkred	CYE_r3.1SPA0_g166540.1	formin-like protein 13	3.5e-134	0.802	GO:0005886;GO:0071554	plasma membrane;cell wall organization or biogenesis	Cellular Component;Biological Process			noIPR;noIPR;noIPR;noIPR;noIPR;noIPR;noIPR;IPR000782;IPR036378	HOMOLOGOUS_SUPERFAMILY;HOMOLOGOUS_SUPERFAMILY;HOMOLOGOUS_SUPERFAMILY;HOMOLOGOUS_SUPERFAMILY;HOMOLOGOUS_SUPERFAMILY;HOMOLOGOUS_SUPERFAMILY;HOMOLOGOUS_SUPERFAMILY;DOMAIN;HOMOLOGOUS_SUPERFAMILY	Protein kinase-like domain superfamily;Protein kinase-like domain superfamily;Protein kinase-like domain superfamily;Protein kinase-like domain superfamily;Protein kinase-like domain superfamily;Protein kinase-like domain superfamily;Protein kinase-like domain superfamily;FAS1 domain;FAS1 domain superfamily	PR01217 (PRINTS);mobidb-lite (MOBIDB_LITE);mobidb-lite (MOBIDB_LITE);mobidb-lite (MOBIDB_LITE);mobidb-lite (MOBIDB_LITE);PTHR33985:SF5 (PANTHER);PTHR33985 (PANTHER);PS50213 (PROSITE_PROFILES);SSF82153 (SUPERFAMILY)		6.84192	0	0	0	0	0	0	0	0	0	0	0	1.07034	1.14817	0.091525	0	0	0	0	0	0	0	0	0	0	2.98474	0	0	0	0	0	0	0	0	0
darkred	CYE_r3.1SPA0_g179000.1	UDP-glycosyltransferase 88F5	0	0.9343	GO:0016757	transferase activity, transferring glycosyl groups	Molecular Function			noIPR;noIPR;IPR002213;noIPR;noIPR;noIPR;noIPR	DOMAIN;DOMAIN;FAMILY;FAMILY;FAMILY;FAMILY;FAMILY	GDSL lipase/esterase-like, plant;GDSL lipase/esterase-like, plant;UDP-glucuronosyl/UDP-glucosyltransferase;UDP-glucuronosyl/UDP-glucosyltransferase;UDP-glucuronosyl/UDP-glucosyltransferase;UDP-glucuronosyl/UDP-glucosyltransferase;UDP-glucuronosyl/UDP-glucosyltransferase	G3DSA:3.40.50.2000 (GENE3D);G3DSA:3.40.50.2000 (GENE3D);PF00201 (PFAM);PTHR48048:SF20 (PANTHER);PTHR48048 (PANTHER);cd03784 (CDD);SSF53756 (SUPERFAMILY)	Cell wall-related genes	12.6994	1.42557	2.29531	2.72947	1.97554	0.780087	0.830061	0.302765	0.376759	0.362273	0.316732	0.303293	9.74058	7.08647	3.53581	3.72977	1.13651	0.538452	0	1.27956	0.454801	0.494378	0	1.1295	0	11.3031	1.51132	0	1.16139	0.437126	0.857714	1.20769	0.340393	0.6652	0.880465
darkred	CYE_r3.1SPA1_g009950.1	bidirectional sugar transporter N3	0	0.8781	GO:0000003;GO:0005794;GO:0005886;GO:0006950;GO:0007568;GO:0009790;GO:0021700;GO:0022857	reproduction;Golgi apparatus;plasma membrane;response to stress;aging;embryo development;developmental maturation;transmembrane transporter activity	Biological Process;Cellular Component;Cellular Component;Biological Process;Biological Process;Biological Process;Biological Process;Molecular Function			IPR004316;noIPR;noIPR;noIPR;noIPR;noIPR;noIPR	FAMILY;FAMILY;FAMILY;FAMILY;FAMILY;FAMILY;FAMILY	SWEET sugar transporter;SWEET sugar transporter;SWEET sugar transporter;SWEET sugar transporter;SWEET sugar transporter;SWEET sugar transporter;SWEET sugar transporter	PF03083 (PFAM);G3DSA:1.20.1280.290 (GENE3D);G3DSA:1.20.1280.290 (GENE3D);mobidb-lite (MOBIDB_LITE);mobidb-lite (MOBIDB_LITE);PTHR10791:SF22 (PANTHER);PTHR10791 (PANTHER)	Transporter and aquaporin genes	20.9193	0	0	0	0.880345	1.05804	0.655406	1.16327	0	0	0	0.73803	23.0971	28.4246	6.77663	3.92909	1.97794	0	0	0	1.8069	0.864178	0	0	0	28.7531	0.747419	0	0	0	3.74018	0	1.02479	0.095151	4.21185
darkred	CYE_r3.1SPA1_g020430.1	putative fasciclin-like arabinogalactan protein 20	0	0.8678						IPR000782;noIPR;noIPR;noIPR;noIPR;IPR000782;IPR000782;IPR036378;IPR036378	DOMAIN;DOMAIN;DOMAIN;DOMAIN;DOMAIN;DOMAIN;DOMAIN;HOMOLOGOUS_SUPERFAMILY;HOMOLOGOUS_SUPERFAMILY	FAS1 domain;FAS1 domain;FAS1 domain;FAS1 domain;FAS1 domain;FAS1 domain;FAS1 domain;FAS1 domain superfamily;FAS1 domain superfamily	PF02469 (PFAM);mobidb-lite (MOBIDB_LITE);mobidb-lite (MOBIDB_LITE);PTHR33985 (PANTHER);PTHR33985:SF17 (PANTHER);PS50213 (PROSITE_PROFILES);PS50213 (PROSITE_PROFILES);SSF82153 (SUPERFAMILY);SSF82153 (SUPERFAMILY)	Cell wall-related genes	24.185	0.538292	1.05484	0.928538	0.412155	0.638206	0.876823	0.302689	0	0.052202	0.478288	1.60574	6.83321	0	0	0	0	0	0	0	0.50488	0.9574	0	0	0	12.7157	1.87127	2.46217	0	0	0	1.16939	0.482573	0.867602	1.61772
darkred	CYE_r3.1SPA1_g020500.1	putative fasciclin-like arabinogalactan protein 20	0	0.8295						IPR000782;noIPR;noIPR;IPR000782;IPR000782;IPR036378;IPR036378	DOMAIN;DOMAIN;DOMAIN;DOMAIN;DOMAIN;HOMOLOGOUS_SUPERFAMILY;HOMOLOGOUS_SUPERFAMILY	FAS1 domain;FAS1 domain;FAS1 domain;FAS1 domain;FAS1 domain;FAS1 domain superfamily;FAS1 domain superfamily	PF02469 (PFAM);PTHR33985:SF26 (PANTHER);PTHR33985 (PANTHER);PS50213 (PROSITE_PROFILES);PS50213 (PROSITE_PROFILES);SSF82153 (SUPERFAMILY);SSF82153 (SUPERFAMILY)	Cell wall-related genes	16.625	0	0	0	0	0	0	0.370611	0	0	0	0	0.904717	3.90984	0	1.04455	0	1.00069	0	0	1.92952	0	1.62666	0	0	5.57261	0	0	0.283519	0	0	0	0	0.151076	0.171735
darkred	CYE_r3.1SPA1_g022960.1	cytochrome P450 86B1-like	0	0.8753	GO:0005575;GO:0016491;GO:0043167	cellular_component;oxidoreductase activity;ion binding	Cellular Component;Molecular Function;Molecular Function	EC:1.14.15.3;EC:1.14.15	Alkane 1-monooxygenase;Acting on paired donors, with incorporation or reduction of molecular oxygen. The oxygen incorporated need not be derived from O(2)	IPR001128;IPR002401;IPR001128;IPR036396;noIPR;noIPR;IPR036396	FAMILY;FAMILY;FAMILY;HOMOLOGOUS_SUPERFAMILY;HOMOLOGOUS_SUPERFAMILY;HOMOLOGOUS_SUPERFAMILY;HOMOLOGOUS_SUPERFAMILY	Cytochrome P450;Cytochrome P450, E-class, group I;Cytochrome P450;Cytochrome P450 superfamily;Cytochrome P450 superfamily;Cytochrome P450 superfamily;Cytochrome P450 superfamily	PR00385 (PRINTS);PR00463 (PRINTS);PF00067 (PFAM);G3DSA:1.10.630.10 (GENE3D);PTHR24296 (PANTHER);PTHR24296:SF217 (PANTHER);SSF48264 (SUPERFAMILY)		113.02	0	0.632324	0.70067	0.337283	0.330072	0	0.387395	0.240543	0	0	0	79.5809	34.3945	23.5152	12.6254	3.12672	0	0	0	1.94669	0	1.42817	0	0	78.1802	3.59181	2.96672	0	0	0.785165	0	0.174439	0.07621	0.606425
darkred	CYE_r3.1SPA1_g023630.1	hypothetical protein Prudu_003110	0	0.8674	GO:0005575	cellular_component	Cellular Component			noIPR;noIPR;noIPR	FAMILY;FAMILY;FAMILY	Protein of unknown function DUF789;Protein of unknown function DUF789;Protein of unknown function DUF789	mobidb-lite (MOBIDB_LITE);mobidb-lite (MOBIDB_LITE);PTHR35112 (PANTHER)		39.9142	4.53321	10.0803	5.23726	4.87831	6.63143	4.29659	6.22058	5.94238	4.00005	6.35033	7.7749	12.589	8.86962	2.47616	9.39837	0	0	0	3.06902	0	3.46611	1.22603	4.11971	0	14.054	5.76116	0	0	2.52593	2.77219	3.75287	3.5127	5.52855	3.85211
darkred	CYE_r3.1SPA1_g036140.1	1-aminocyclopropane-1-carboxylate oxidase	0	0.9404	GO:0016491;GO:0043167	oxidoreductase activity;ion binding	Molecular Function;Molecular Function	EC:1.14.17.4	Aminocyclopropanecarboxylate oxidase	IPR026992;IPR005123;IPR027443;noIPR;noIPR;IPR005123;noIPR	DOMAIN;DOMAIN;HOMOLOGOUS_SUPERFAMILY;HOMOLOGOUS_SUPERFAMILY;HOMOLOGOUS_SUPERFAMILY;DOMAIN;DOMAIN	Non-haem dioxygenase N-terminal domain;Oxoglutarate/iron-dependent dioxygenase;Isopenicillin N synthase-like;Isopenicillin N synthase-like;Isopenicillin N synthase-like;Oxoglutarate/iron-dependent dioxygenase;Oxoglutarate/iron-dependent dioxygenase	PF14226 (PFAM);PF03171 (PFAM);G3DSA:2.60.120.330 (GENE3D);PTHR47991 (PANTHER);PTHR47991:SF120 (PANTHER);PS51471 (PROSITE_PROFILES);SSF51197 (SUPERFAMILY)		12.5441	0	0.664407	0	0	0	0	0	0	0	0	0	35.8233	16.9451	2.15633	5.29072	0	0	0	0	0	0	0	0	0	19.1735	2.00138	0	1.55147	2.72512	0	0	0	0	0
darkred	CYE_r3.1SPA1_g039870.1	DAM4 for dormancy associated MADS-box transcription factor	1.2e-124	0.8803	GO:0003677;GO:0003700;GO:0005634;GO:0008134;GO:0009058;GO:0034641	DNA binding;DNA-binding transcription factor activity;nucleus;transcription factor binding;biosynthetic process;cellular nitrogen compound metabolic process	Molecular Function;Molecular Function;Cellular Component;Molecular Function;Biological Process;Biological Process			IPR002100;IPR036879;IPR002100;IPR002487;noIPR;noIPR;noIPR;noIPR;IPR002487;IPR002100;IPR036879	DOMAIN;HOMOLOGOUS_SUPERFAMILY;DOMAIN;DOMAIN;DOMAIN;DOMAIN;DOMAIN;DOMAIN;DOMAIN;DOMAIN;HOMOLOGOUS_SUPERFAMILY	Transcription factor, MADS-box;Transcription factor, MADS-box superfamily;Transcription factor, MADS-box;Transcription factor, K-box;Transcription factor, K-box;Transcription factor, K-box;Transcription factor, K-box;Transcription factor, K-box;Transcription factor, K-box;Transcription factor, MADS-box;Transcription factor, MADS-box superfamily	PR00404 (PRINTS);G3DSA:3.40.1810.10 (GENE3D);PF00319 (PFAM);PF01486 (PFAM);PTHR48019:SF6 (PANTHER);PTHR48019:SF6 (PANTHER);PTHR48019 (PANTHER);PTHR48019 (PANTHER);PS51297 (PROSITE_PROFILES);PS50066 (PROSITE_PROFILES);SSF55455 (SUPERFAMILY)	Transcription factor genes	0	0	0	0	0	0	0	0	0	0	0	0	5.47274	0	0	0	0	0	0	0	0	0	0	0	0	0	0	0	0	0	0	0	0	0	0
darkred	CYE_r3.1SPA2_g002460.1	putative Peroxidase 48	0	0.923	GO:0005576;GO:0005618;GO:0006950;GO:0009056;GO:0016491;GO:0043167	extracellular region;cell wall;response to stress;catabolic process;oxidoreductase activity;ion binding	Cellular Component;Cellular Component;Biological Process;Biological Process;Molecular Function;Molecular Function	EC:1.11.1	Acting on a peroxide as acceptor	IPR000823;IPR002016;noIPR;IPR002016;noIPR;noIPR;noIPR;IPR002016;IPR033905;IPR010255	FAMILY;DOMAIN;DOMAIN;DOMAIN;DOMAIN;DOMAIN;DOMAIN;DOMAIN;DOMAIN;HOMOLOGOUS_SUPERFAMILY	Plant peroxidase;Haem peroxidase;Haem peroxidase;Haem peroxidase;Haem peroxidase;Haem peroxidase;Haem peroxidase;Haem peroxidase;Secretory peroxidase;Haem peroxidase superfamily	PR00461 (PRINTS);PR00458 (PRINTS);G3DSA:1.10.520.10 (GENE3D);PF00141 (PFAM);G3DSA:1.10.420.10 (GENE3D);PTHR31235 (PANTHER);PTHR31235:SF256 (PANTHER);PS50873 (PROSITE_PROFILES);cd00693 (CDD);SSF48113 (SUPERFAMILY)		10.5424	1.10639	0.672099	1.06523	1.07455	0	0.286353	0.827532	0	0	0	0	13.3351	0.635806	1.54081	0	0	0	0	0	0	0	0	0	0	2.33821	0	0	0	0.842551	0.720596	0	0.378648	0.370222	0
darkred	CYE_r3.1SPA2_g012980.1	histone H4	7e-66	0.9903	GO:0003677;GO:0005634;GO:0005694;GO:0032991;GO:0051276;GO:0065003	DNA binding;nucleus;chromosome;protein-containing complex;chromosome organization;protein-containing complex assembly	Molecular Function;Cellular Component;Cellular Component;Cellular Component;Biological Process;Biological Process			IPR001951;IPR009072;IPR035425;noIPR;noIPR;noIPR;IPR001951;IPR009072	FAMILY;HOMOLOGOUS_SUPERFAMILY;DOMAIN;DOMAIN;DOMAIN;DOMAIN;FAMILY;HOMOLOGOUS_SUPERFAMILY	Histone H4;Histone-fold;CENP-T/Histone H4, histone fold;CENP-T/Histone H4, histone fold;CENP-T/Histone H4, histone fold;CENP-T/Histone H4, histone fold;Histone H4;Histone-fold	PR00623 (PRINTS);G3DSA:1.10.20.10 (GENE3D);PF15511 (PFAM);mobidb-lite (MOBIDB_LITE);PTHR10484:SF185 (PANTHER);PTHR10484 (PANTHER);cd00076 (CDD);SSF47113 (SUPERFAMILY)		2.76848	1.06441	1.54948	2.06222	2.47203	1.28922	4.06037	1.24716	3.37133	0.772554	0	0.352485	14.3702	10.488	0	2.40381	0	0	0	5.15324	0	0	0	1.45758	0	7.42376	0.51205	0	2.90134	0	2.40905	1.75921	0	0.130375	2.26987
darkred	CYE_r3.1SPA2_g019240.1	50S ribosomal protein L3, chloroplastic-like	7.9e-59	0.9405	GO:0003735;GO:0005840;GO:0006412;GO:0009536	structural constituent of ribosome;ribosome;translation;plastid	Molecular Function;Cellular Component;Biological Process;Cellular Component			noIPR;noIPR;IPR019927;noIPR;IPR009000	HOMOLOGOUS_SUPERFAMILY;HOMOLOGOUS_SUPERFAMILY;FAMILY;FAMILY;HOMOLOGOUS_SUPERFAMILY	Periplasmic binding protein-like I;Periplasmic binding protein-like I;Ribosomal protein L3, bacterial/organelle-type;Ribosomal protein L3, bacterial/organelle-type;Translation protein, beta-barrel domain superfamily	G3DSA:2.40.30.10 (GENE3D);mobidb-lite (MOBIDB_LITE);PTHR11229 (PANTHER);PTHR11229:SF16 (PANTHER);SSF50447 (SUPERFAMILY)		24.4935	0	0	0	0	0	0	0	0	0	0	0	0	0	0	0	0	0	0	0	0	0	0	0	0	0	0	0	0	0	0	0	0	0	0
darkred	CYE_r3.1SPA2_g034100.1	Regulator of chromosome condensation repeat-containing protein isoform 1	1.9e-48	0.8926						noIPR;noIPR	HOMOLOGOUS_SUPERFAMILY;HOMOLOGOUS_SUPERFAMILY	WD40-repeat-containing domain superfamily;WD40-repeat-containing domain superfamily	PTHR33513:SF24 (PANTHER);PTHR33513 (PANTHER)		155.105	0	5.72535	0	0	0	0	0	0	0	0	0	1485.95	374.761	61.7494	32.3679	0	0	0	0	0	0	0	0	0	425.507	19.7692	0	0	0	0	0	0	0	0
darkred	CYE_r3.1SPA2_g034540.1	ARM repeat superfamily protein	0	0.9087						IPR000490;noIPR;noIPR;IPR016024;IPR017853	FAMILY;FAMILY;FAMILY;HOMOLOGOUS_SUPERFAMILY;HOMOLOGOUS_SUPERFAMILY	Glycoside hydrolase family 17;Glycoside hydrolase family 17;Glycoside hydrolase family 17;Armadillo-type fold;Glycoside hydrolase superfamily	PF00332 (PFAM);G3DSA:3.20.20.80 (GENE3D);PTHR14873 (PANTHER);SSF48371 (SUPERFAMILY);SSF51445 (SUPERFAMILY)		6.964	0.522667	0.832791	0	0.387355	0	1.41371	0.249643	0.801236	0	0	0.850662	1.68229	1.17877	0	2.15424	0	0	0	1.70707	0	1.41332	0	0	0	3.03206	0	0	0	0	1.08303	0	1.90126	2.50839	1.58563
darkred	CYE_r3.1SPA2_g037800.1	monocopper oxidase-like protein SKS1	0	0.9247	GO:0005886;GO:0016491;GO:0043167	plasma membrane;oxidoreductase activity;ion binding	Cellular Component;Molecular Function;Molecular Function	EC:1.10.3;EC:1.10.3.3	Acting on diphenols and related substances as donors;L-ascorbate oxidase	IPR001117;IPR008972;IPR008972;IPR011707;IPR008972;IPR011706;noIPR;noIPR;IPR008972;IPR008972;IPR008972	DOMAIN;HOMOLOGOUS_SUPERFAMILY;HOMOLOGOUS_SUPERFAMILY;DOMAIN;HOMOLOGOUS_SUPERFAMILY;DOMAIN;DOMAIN;DOMAIN;HOMOLOGOUS_SUPERFAMILY;HOMOLOGOUS_SUPERFAMILY;HOMOLOGOUS_SUPERFAMILY	Multicopper oxidase, type 1;Cupredoxin;Cupredoxin;Multicopper oxidase, type 3;Cupredoxin;Multicopper oxidase, type 2;Multicopper oxidase, type 2;Multicopper oxidase, type 2;Cupredoxin;Cupredoxin;Cupredoxin	PF00394 (PFAM);G3DSA:2.60.40.420 (GENE3D);G3DSA:2.60.40.420 (GENE3D);PF07732 (PFAM);G3DSA:2.60.40.420 (GENE3D);PF07731 (PFAM);PTHR11709 (PANTHER);PTHR11709:SF270 (PANTHER);SSF49503 (SUPERFAMILY);SSF49503 (SUPERFAMILY);SSF49503 (SUPERFAMILY)		17.5261	1.21248	3.83298	4.36459	3.17991	2.35599	2.66345	1.74491	2.48614	2.51604	2.63457	2.90762	5.50963	5.09156	1.61377	0.969202	2.59016	1.41935	0	0.447731	0.687206	1.51746	0	0	2.23252	16.7998	3.93729	0	0	0	3.22711	0.265281	3.19399	6.50959	2.43958
darkred	CYE_r3.1SPA2_g038460.1	gibberellin 20-oxidase	0	0.9425	GO:0000003;GO:0000902;GO:0006629;GO:0009058;GO:0016491;GO:0040007;GO:0043167;GO:0044281	reproduction;cell morphogenesis;lipid metabolic process;biosynthetic process;oxidoreductase activity;growth;ion binding;small molecule metabolic process	Biological Process;Biological Process;Biological Process;Biological Process;Molecular Function;Biological Process;Molecular Function;Biological Process	EC:1.14.11;EC:1.1.1.23;EC:1.14.11.12	Acting on paired donors, with incorporation or reduction of molecular oxygen. The oxygen incorporated need not be derived from O(2);Histidinol dehydrogenase;Gibberellin-44 dioxygenase	noIPR;IPR005123;IPR026992;IPR027443;noIPR;noIPR;noIPR;noIPR;IPR005123;noIPR	FAMILY;DOMAIN;DOMAIN;HOMOLOGOUS_SUPERFAMILY;HOMOLOGOUS_SUPERFAMILY;HOMOLOGOUS_SUPERFAMILY;HOMOLOGOUS_SUPERFAMILY;HOMOLOGOUS_SUPERFAMILY;DOMAIN;DOMAIN	Protein shortage in chiasmata 1-like;Oxoglutarate/iron-dependent dioxygenase;Non-haem dioxygenase N-terminal domain;Isopenicillin N synthase-like;Isopenicillin N synthase-like;Isopenicillin N synthase-like;Isopenicillin N synthase-like;Isopenicillin N synthase-like;Oxoglutarate/iron-dependent dioxygenase;Oxoglutarate/iron-dependent dioxygenase	PR00682 (PRINTS);PF03171 (PFAM);PF14226 (PFAM);G3DSA:2.60.120.330 (GENE3D);mobidb-lite (MOBIDB_LITE);mobidb-lite (MOBIDB_LITE);PTHR47990 (PANTHER);PTHR47990:SF26 (PANTHER);PS51471 (PROSITE_PROFILES);SSF51197 (SUPERFAMILY)	Phytohormone-related genes	5.5149	0	1.64464	3.76702	0.333606	0	0.446041	0	0	0	0	0	4.50195	0	0	0	0	0	0	1.45674	0	0	0	0	0	2.0758	0.68449	0	0	0	0	0	0	0	0
darkred	CYE_r3.1SPA2_g038860.1	putative non-specific lipid-transfer protein 14	5.5e-78	0.9025	GO:0005575;GO:0006810;GO:0008233;GO:0008289	cellular_component;transport;peptidase activity;lipid binding	Cellular Component;Biological Process;Molecular Function;Molecular Function	EC:3.4.21.73;EC:3.4.24.7;EC:3.4.21.71;EC:3.4.24.3;EC:3.4.21.34;EC:3.4.21.78;EC:3.4.21.75;EC:3.4.21.26;EC:3.4.21.27;EC:3.4.21.68;EC:3.4.21.69;EC:3.4.24.34;EC:3.4.21.41;EC:3.4.21.83;EC:3.4.21.88;EC:3.4.21.45;EC:3.4.21.89;EC:3.4.21.42;EC:3.4.19.1;EC:3.4.21.43;EC:3.4.21.87;EC:3.4.21.38;EC:3.4.21.35;EC:3.4.21.79;EC:3.4.21.36;EC:3.4.21.102;EC:3.4.21.39;EC:3.4.21;EC:3.4.21.4;EC:3.4.21.5;EC:3.4.21.92;EC:…	U-plasminogen activator;Interstitial collagenase;Pancreatic elastase II;Microbial collagenase;Plasma kallikrein;Granzyme A;Furin;Prolyl oligopeptidase;Coagulation factor XIa;T-plasminogen activator;Protein C (activated);Neutrophil collagenase;Complement subcomponent C1r;Oligopeptidase B;Repressor LexA;Complement factor I;Signal peptidase I;Complement subcomponent C1s;Acylaminoacyl-peptidase;Class…	IPR000528;noIPR;noIPR;noIPR;noIPR;IPR036312	FAMILY;FAMILY;FAMILY;FAMILY;FAMILY;HOMOLOGOUS_SUPERFAMILY	Plant lipid transfer protein/Par allergen;Plant lipid transfer protein/Par allergen;Plant lipid transfer protein/Par allergen;Plant lipid transfer protein/Par allergen;Plant lipid transfer protein/Par allergen;Bifunctional inhibitor/plant lipid transfer protein/seed storage helical domain superfamily	PR00382 (PRINTS);G3DSA:1.10.110.10 (GENE3D);PTHR33076 (PANTHER);PTHR33076:SF5 (PANTHER);cd01960 (CDD);SSF47699 (SUPERFAMILY)		1.19914	0	0.151376	0	0	0.124732	0	0	0	0	0	0	11.6282	8.16612	4.73158	3.13479	5.76899	0	0	0	0	0	0	0	0	2.85938	3.04237	0	0	0	0	0	0	0	0
darkred	CYE_r3.1SPA2_g042170.1	FAS1 domain-containing protein SELMODRAFT_448915	0	0.7624	GO:0005575	cellular_component	Cellular Component			IPR000782;noIPR;noIPR;noIPR;noIPR;IPR036378	DOMAIN;DOMAIN;DOMAIN;DOMAIN;DOMAIN;HOMOLOGOUS_SUPERFAMILY	FAS1 domain;FAS1 domain;FAS1 domain;FAS1 domain;FAS1 domain;FAS1 domain superfamily	PF02469 (PFAM);mobidb-lite (MOBIDB_LITE);mobidb-lite (MOBIDB_LITE);PTHR36069 (PANTHER);PTHR36069:SF1 (PANTHER);SSF82153 (SUPERFAMILY)		100.701	13.5713	5.65726	5.31918	0	0	0.324795	0	0	0	0	0	162.936	35.8205	21.394	22.1027	5.42684	6.21164	0	2.42385	0	0	0	0	0	136.074	17.79	6.09765	6.69484	10.3128	0	0	0	0	0
darkred	CYE_r3.1SPA3_g006160.1	polyadenylate-binding protein 6-like	0	0.8498	GO:0003729;GO:0005634;GO:0005829;GO:0032991	mRNA binding;nucleus;cytosol;protein-containing complex	Molecular Function;Cellular Component;Cellular Component;Cellular Component			IPR006515;IPR012677;IPR012677;IPR012677;IPR000504;IPR012677;noIPR;noIPR;noIPR;noIPR;noIPR;noIPR;noIPR;IPR000504;IPR000504;IPR000504;IPR000504;noIPR;IPR035979;IPR035979;IPR035979	FAMILY;HOMOLOGOUS_SUPERFAMILY;HOMOLOGOUS_SUPERFAMILY;HOMOLOGOUS_SUPERFAMILY;DOMAIN;HOMOLOGOUS_SUPERFAMILY;HOMOLOGOUS_SUPERFAMILY;HOMOLOGOUS_SUPERFAMILY;HOMOLOGOUS_SUPERFAMILY;HOMOLOGOUS_SUPERFAMILY;HOMOLOGOUS_SUPERFAMILY;HOMOLOGOUS_SUPERFAMILY;HOMOLOGOUS_SUPERFAMILY;DOMAIN;DOMAIN;DOMAIN;DOMAIN;DOMAIN;HOMOLOGOUS_SUPERFAMILY;HOMOLOGOUS_SUPERFAMILY;HOMOLOGOUS_SUPERFAMILY	Polyadenylate binding protein, human types 1, 2, 3, 4;Nucleotide-binding alpha-beta plait domain superfamily;Nucleotide-binding alpha-beta plait domain superfamily;Nucleotide-binding alpha-beta plait domain superfamily;RNA recognition motif domain;Nucleotide-binding alpha-beta plait domain superfamily;Nucleotide-binding alpha-beta plait domain superfamily;Nucleotide-binding alpha-beta plait domai…	TIGR01628 (TIGRFAM);G3DSA:3.30.70.330 (GENE3D);G3DSA:3.30.70.330 (GENE3D);G3DSA:3.30.70.330 (GENE3D);PF00076 (PFAM);G3DSA:3.30.70.330 (GENE3D);mobidb-lite (MOBIDB_LITE);mobidb-lite (MOBIDB_LITE);mobidb-lite (MOBIDB_LITE);mobidb-lite (MOBIDB_LITE);mobidb-lite (MOBIDB_LITE);PTHR24012 (PANTHER);PTHR24012:SF759 (PANTHER);PS50102 (PROSITE_PROFILES);PS50102 (PROSITE_PROFILES);PS50102 (PROSITE_PROFILES)…		15.6319	0	1.3766	0.180707	0	0.318114	0.516692	0	0	0	0.656175	0.322637	1.00828	0	1.38287	2.25205	0	0	1.13122	0.511565	0	0.496303	0	0	0	1.83058	0.963693	0	1.98995	1.74765	0	0	1.75494	0.865221	0.186357
darkred	CYE_r3.1SPA3_g008020.1	palmitoyl-acyl carrier protein thioesterase, chloroplastic	0	0.7877	GO:0006629;GO:0009058;GO:0009536;GO:0016746;GO:0044281	lipid metabolic process;biosynthetic process;plastid;transferase activity, transferring acyl groups;small molecule metabolic process	Biological Process;Biological Process;Cellular Component;Molecular Function;Biological Process	EC:2.3.1.85;EC:3.1.2.14	Fatty-acid synthase system;Oleoyl-[acyl-carrier-protein] hydrolase	noIPR;IPR002864;noIPR;noIPR;IPR029069;IPR029069	FAMILY;FAMILY;FAMILY;FAMILY;HOMOLOGOUS_SUPERFAMILY;HOMOLOGOUS_SUPERFAMILY	Molybdate transporter 1/2;Acyl-ACP thioesterase;Acyl-ACP thioesterase;Acyl-ACP thioesterase;HotDog domain superfamily;HotDog domain superfamily	G3DSA:3.10.129.10 (GENE3D);PF01643 (PFAM);PTHR31727:SF2 (PANTHER);PTHR31727 (PANTHER);SSF54637 (SUPERFAMILY);SSF54637 (SUPERFAMILY)		13.7108	0	0.51475	0	0.203162	0	0	0	0	0	0	0	19.7498	11.5652	3.22366	2.3308	0	0	0	0	0	0	0	0	0	17.0901	0.668338	2.69913	0	0	0	0	0	0	0
darkred	CYE_r3.1SPA3_g016820.1	zinc finger CCCH domain-containing protein 2-like	0	0.8046	GO:0043167	ion binding	Molecular Function			noIPR;IPR000571;noIPR;noIPR;noIPR;IPR000571;IPR036855	HOMOLOGOUS_SUPERFAMILY;DOMAIN;DOMAIN;DOMAIN;DOMAIN;DOMAIN;HOMOLOGOUS_SUPERFAMILY	P-loop containing nucleoside triphosphate hydrolase;Zinc finger, CCCH-type;Zinc finger, CCCH-type;Zinc finger, CCCH-type;Zinc finger, CCCH-type;Zinc finger, CCCH-type;Zinc finger, CCCH-type superfamily	G3DSA:1.10.150.840 (GENE3D);PF00642 (PFAM);mobidb-lite (MOBIDB_LITE);PTHR14493 (PANTHER);PTHR14493:SF90 (PANTHER);PS50103 (PROSITE_PROFILES);SSF90229 (SUPERFAMILY)		12.0214	0.586537	0.415371	0.117484	0.17678	0.209994	0.255653	0.870421	0	0.179794	0	0.458516	7.38683	3.04103	0.31806	0	2.62803	1.67483	3.51261	0.789013	0	0	0	0	0	7.26897	0	0	0	2.1546	0	0	0	0.252851	0
darkred	CYE_r3.1SPA3_g021240.1	(R)-mandelonitrile lyase-like	0	0.9403	GO:0005575;GO:0016491;GO:0016829;GO:0043167	cellular_component;oxidoreductase activity;lyase activity;ion binding	Cellular Component;Molecular Function;Molecular Function;Molecular Function	EC:4.1.2.10	(R)-mandelonitrile lyase	IPR000172;noIPR;IPR012132;IPR007867;IPR036188;noIPR;noIPR;noIPR;IPR036188	DOMAIN;DOMAIN;FAMILY;DOMAIN;HOMOLOGOUS_SUPERFAMILY;HOMOLOGOUS_SUPERFAMILY;HOMOLOGOUS_SUPERFAMILY;HOMOLOGOUS_SUPERFAMILY;HOMOLOGOUS_SUPERFAMILY	Glucose-methanol-choline oxidoreductase, N-terminal;Glucose-methanol-choline oxidoreductase, N-terminal;Glucose-methanol-choline oxidoreductase;Glucose-methanol-choline oxidoreductase, C-terminal;FAD/NAD(P)-binding domain superfamily;FAD/NAD(P)-binding domain superfamily;FAD/NAD(P)-binding domain superfamily;FAD/NAD(P)-binding domain superfamily;FAD/NAD(P)-binding domain superfamily	PF00732 (PFAM);G3DSA:3.30.410.40 (GENE3D);PIRSF000137 (PIRSF);PF05199 (PFAM);G3DSA:3.50.50.60 (GENE3D);PTHR45968:SF2 (PANTHER);PTHR45968 (PANTHER);SSF54373 (SUPERFAMILY);SSF51905 (SUPERFAMILY)		0	0	0	0	0	0	0	0	0	0	0	0	6.43654	2.36777	0	0	0	0	0	0.813197	0	0.237619	0	0	1.23755	3.76328	0	1.01848	0	0	0	0	0	0	0.237929
darkred	CYE_r3.1SPA3_g027290.1	fasciclin-like arabinogalactan protein 21	0	0.836	GO:0005575	cellular_component	Cellular Component			IPR000782;noIPR;noIPR;IPR000782;IPR036378;IPR036378	DOMAIN;DOMAIN;DOMAIN;DOMAIN;HOMOLOGOUS_SUPERFAMILY;HOMOLOGOUS_SUPERFAMILY	FAS1 domain;FAS1 domain;FAS1 domain;FAS1 domain;FAS1 domain superfamily;FAS1 domain superfamily	PF02469 (PFAM);PTHR33985:SF19 (PANTHER);PTHR33985 (PANTHER);PS50213 (PROSITE_PROFILES);SSF82153 (SUPERFAMILY);SSF82153 (SUPERFAMILY)	Cell wall-related genes	4.67118	0	0	0.29332	0	0	0.097024	0	0	0	0.110921	0	4.15676	0	0	1.10293	0	0	0	0	0	0	0	0	0	2.54684	0	0	0	0	0	0	0.243416	0	0.181334
darkred	CYE_r3.1SPA3_g028330.1	glutamic acid-rich	0	0.7251	GO:0005575	cellular_component	Cellular Component			noIPR;noIPR;noIPR;noIPR;noIPR;noIPR;noIPR;noIPR;noIPR;noIPR	HOMOLOGOUS_SUPERFAMILY;HOMOLOGOUS_SUPERFAMILY;HOMOLOGOUS_SUPERFAMILY;HOMOLOGOUS_SUPERFAMILY;HOMOLOGOUS_SUPERFAMILY;HOMOLOGOUS_SUPERFAMILY;HOMOLOGOUS_SUPERFAMILY;HOMOLOGOUS_SUPERFAMILY;HOMOLOGOUS_SUPERFAMILY;HOMOLOGOUS_SUPERFAMILY	Homeobox-like domain superfamily;Homeobox-like domain superfamily;Homeobox-like domain superfamily;Homeobox-like domain superfamily;Homeobox-like domain superfamily;Homeobox-like domain superfamily;Homeobox-like domain superfamily;Homeobox-like domain superfamily;Homeobox-like domain superfamily;Homeobox-like domain superfamily	mobidb-lite (MOBIDB_LITE);mobidb-lite (MOBIDB_LITE);mobidb-lite (MOBIDB_LITE);mobidb-lite (MOBIDB_LITE);mobidb-lite (MOBIDB_LITE);mobidb-lite (MOBIDB_LITE);mobidb-lite (MOBIDB_LITE);mobidb-lite (MOBIDB_LITE);PTHR36143:SF4 (PANTHER);PTHR36143 (PANTHER)		44.013	2.81906	4.24271	1.03543	0	0	0.708146	1.10145	0.866809	1.38819	0	0	32.2329	8.50733	3.46692	7.3129	1.8342	0	0	4.94166	0	0	0	0	0	33.7176	7.96615	0	1.60658	7.06407	0	0	0	0	0
darkred	CYE_r3.1SPA3_g035590.1	putative fasciclin-like arabinogalactan protein 20	0	0.8273						IPR000782;IPR036378;noIPR;noIPR;noIPR;noIPR;IPR000782;IPR000782;IPR036378;IPR036378	DOMAIN;HOMOLOGOUS_SUPERFAMILY;HOMOLOGOUS_SUPERFAMILY;HOMOLOGOUS_SUPERFAMILY;HOMOLOGOUS_SUPERFAMILY;HOMOLOGOUS_SUPERFAMILY;DOMAIN;DOMAIN;HOMOLOGOUS_SUPERFAMILY;HOMOLOGOUS_SUPERFAMILY	FAS1 domain;FAS1 domain superfamily;FAS1 domain superfamily;FAS1 domain superfamily;FAS1 domain superfamily;FAS1 domain superfamily;FAS1 domain;FAS1 domain;FAS1 domain superfamily;FAS1 domain superfamily	PF02469 (PFAM);G3DSA:2.30.180.10 (GENE3D);mobidb-lite (MOBIDB_LITE);mobidb-lite (MOBIDB_LITE);PTHR33985:SF17 (PANTHER);PTHR33985 (PANTHER);PS50213 (PROSITE_PROFILES);PS50213 (PROSITE_PROFILES);SSF82153 (SUPERFAMILY);SSF82153 (SUPERFAMILY)	Cell wall-related genes	27.0066	1.60889	2.08211	0.981248	0	0.161822	0	0	0.308416	0	0.262627	0.422148	6.01519	0.91149	4.65595	1.04455	1.57022	0	3.46571	1.65	0	0.457363	0	0	0	19.0892	0.593351	0.448826	1.83382	0	0	0	0	0	0
darkred	CYE_r3.1SPA4_g010450.1	formin-like protein 13	0	0.8106	GO:0005886;GO:0071554	plasma membrane;cell wall organization or biogenesis	Cellular Component;Biological Process			noIPR;noIPR;noIPR;noIPR;noIPR;noIPR;noIPR;IPR000782;IPR036378	DOMAIN;DOMAIN;DOMAIN;DOMAIN;DOMAIN;DOMAIN;DOMAIN;DOMAIN;HOMOLOGOUS_SUPERFAMILY	ALOG domain;ALOG domain;ALOG domain;ALOG domain;ALOG domain;ALOG domain;ALOG domain;FAS1 domain;FAS1 domain superfamily	PR01217 (PRINTS);mobidb-lite (MOBIDB_LITE);mobidb-lite (MOBIDB_LITE);mobidb-lite (MOBIDB_LITE);mobidb-lite (MOBIDB_LITE);PTHR33985 (PANTHER);PTHR33985:SF5 (PANTHER);PS50213 (PROSITE_PROFILES);SSF82153 (SUPERFAMILY)		8.37324	0	0	0	0	0	0	0	0	0	0	0	2.37159	5.82254	0.323719	0	0	0	0	0	0	0	0	0	0	3.02723	0	0	0	0	0	0	0	0	0
darkred	CYE_r3.1SPA5_g002360.1	long-chain-alcohol oxidase FAO4A	2.5e-117	0.9382	GO:0005575;GO:0016491;GO:0043167	cellular_component;oxidoreductase activity;ion binding	Cellular Component;Molecular Function;Molecular Function	EC:1.1.3.20	Long-chain-alcohol oxidase	IPR007867;IPR036188;noIPR;noIPR;IPR036188	DOMAIN;HOMOLOGOUS_SUPERFAMILY;HOMOLOGOUS_SUPERFAMILY;HOMOLOGOUS_SUPERFAMILY;HOMOLOGOUS_SUPERFAMILY	Glucose-methanol-choline oxidoreductase, C-terminal;FAD/NAD(P)-binding domain superfamily;FAD/NAD(P)-binding domain superfamily;FAD/NAD(P)-binding domain superfamily;FAD/NAD(P)-binding domain superfamily	PF05199 (PFAM);G3DSA:3.50.50.60 (GENE3D);PTHR46056 (PANTHER);PTHR46056:SF15 (PANTHER);SSF51905 (SUPERFAMILY)		7.91074	0.247422	1.8341	0	0	0	0	0	0	0	1.17989	0	0	0	0.389852	0	0	0	0	1.93421	0	0	0	0	0	1.59373	0	0	0	0	0	0	0.472922	0	0
darkred	CYE_r3.1SPA5_g027320.1	protein YLS3	2.3e-137	0.8397	GO:0005575	cellular_component	Cellular Component			IPR016140;noIPR;IPR043325;noIPR;noIPR;IPR036312	DOMAIN;DOMAIN;FAMILY;FAMILY;FAMILY;HOMOLOGOUS_SUPERFAMILY	Bifunctional inhibitor/plant lipid transfer protein/seed storage helical domain;Bifunctional inhibitor/plant lipid transfer protein/seed storage helical domain;Alpha-Amylase Inhibitors (AAI), Lipid Transfer (LT) and Seed Storage (SS) Protein;Alpha-Amylase Inhibitors (AAI), Lipid Transfer (LT) and Seed Storage (SS) Protein;Alpha-Amylase Inhibitors (AAI), Lipid Transfer (LT) and Seed Storage (SS) P…	PF14368 (PFAM);G3DSA:1.10.110.10 (GENE3D);PTHR33044 (PANTHER);PTHR33044:SF11 (PANTHER);cd00010 (CDD);SSF47699 (SUPERFAMILY)		443.559	9.546	3.40795	0	0	0	0	0	0	0	0	0	1099.33	590.459	199.496	131.544	21.8804	4.71923	0	0	0	0	0	0	0	646.559	38.8851	22.0647	0	0	0	0	0	0	0
darkred	CYE_r3.1SPA5_g029280.1	uclacyanin 1-like	1.7e-164	0.801	GO:0005886;GO:0006091;GO:0016491	plasma membrane;generation of precursor metabolites and energy;oxidoreductase activity	Cellular Component;Biological Process;Molecular Function			IPR003245;IPR008972;noIPR;noIPR;noIPR;IPR039391;IPR003245;noIPR;IPR008972	DOMAIN;HOMOLOGOUS_SUPERFAMILY;HOMOLOGOUS_SUPERFAMILY;HOMOLOGOUS_SUPERFAMILY;HOMOLOGOUS_SUPERFAMILY;FAMILY;DOMAIN;DOMAIN;HOMOLOGOUS_SUPERFAMILY	Phytocyanin domain;Cupredoxin;Cupredoxin;Cupredoxin;Cupredoxin;Phytocyanin;Phytocyanin domain;Phytocyanin domain;Cupredoxin	PF02298 (PFAM);G3DSA:2.60.40.420 (GENE3D);mobidb-lite (MOBIDB_LITE);mobidb-lite (MOBIDB_LITE);PTHR33021:SF33 (PANTHER);PTHR33021 (PANTHER);PS51485 (PROSITE_PROFILES);cd04216 (CDD);SSF49503 (SUPERFAMILY)		4.02394	0	1.12876	0	0	0	0	0	0	0	0	0	12.4052	0	0	0	0	0	0	0	0	0	0	0	0	4.24331	0	0	0	0	0	0	0	0	0
darkred	CYE_r3.1SPA6_g004440.1	Methyltransferase-related protein, putative	2e-60	0.8361	GO:0005575;GO:0008150;GO:0008168;GO:0043167	cellular_component;biological_process;methyltransferase activity;ion binding	Cellular Component;Biological Process;Molecular Function;Molecular Function			noIPR;noIPR;noIPR;noIPR	FAMILY;FAMILY;FAMILY;FAMILY	Photosystem I PsaG, plant;Photosystem I PsaG, plant;Photosystem I PsaG, plant;Photosystem I PsaG, plant	mobidb-lite (MOBIDB_LITE);mobidb-lite (MOBIDB_LITE);PTHR34132:SF4 (PANTHER);PTHR34132 (PANTHER)		110.465	32.9899	43.2401	34.3843	46.9196	47.5748	41.5335	58.5336	63.1557	40.6902	54.0095	48.1032	104.532	56.2685	30.7136	28.2564	11.0441	20.2693	14.7736	21.5593	15.2801	28.6154	22.8353	32.2178	23.4415	93.5044	36.0245	11.3505	34.9892	11.197	35.8384	31.3587	32.8578	37.2325	44.5817
darkred	CYE_r3.1SPA6_g030100.1	probable N-acetyltransferase HLS1	0	0.9134	GO:0016746	transferase activity, transferring acyl groups	Molecular Function			noIPR;IPR000182;noIPR;noIPR;IPR000182;noIPR;IPR016181	HOMOLOGOUS_SUPERFAMILY;DOMAIN;DOMAIN;DOMAIN;DOMAIN;DOMAIN;HOMOLOGOUS_SUPERFAMILY	NAD(P)-binding domain superfamily;GNAT domain;GNAT domain;GNAT domain;GNAT domain;GNAT domain;Acyl-CoA N-acyltransferase	G3DSA:3.40.630.30 (GENE3D);PF00583 (PFAM);PTHR43072:SF42 (PANTHER);PTHR43072 (PANTHER);PS51186 (PROSITE_PROFILES);cd04301 (CDD);SSF55729 (SUPERFAMILY)		21.3138	0	0.940352	1.23568	0.775374	0.528367	0.855818	0.40553	1.6028	2.90385	1.47653	2.18441	0	6.51683	4.3551	3.19157	3.21969	0	0	0	0	0	0.322512	0	0	8.08277	0.912485	0	0	0	1.6028	0	0	0.464664	0
darkred	CYE_r3.1SPA6_g031750.1	transcription factor RAX3-like	0	0.8509	GO:0003677;GO:0005634	DNA binding;nucleus	Molecular Function;Cellular Component			IPR001005;noIPR;noIPR;noIPR;noIPR;noIPR;IPR017930;IPR017930;IPR001005;IPR001005;IPR009057	DOMAIN;DOMAIN;DOMAIN;DOMAIN;DOMAIN;DOMAIN;DOMAIN;DOMAIN;DOMAIN;DOMAIN;HOMOLOGOUS_SUPERFAMILY	SANT/Myb domain;SANT/Myb domain;SANT/Myb domain;SANT/Myb domain;SANT/Myb domain;SANT/Myb domain;Myb domain;Myb domain;SANT/Myb domain;SANT/Myb domain;Homeobox-like domain superfamily	PF00249 (PFAM);G3DSA:1.10.10.60 (GENE3D);G3DSA:1.10.10.60 (GENE3D);mobidb-lite (MOBIDB_LITE);PTHR48000 (PANTHER);PTHR48000:SF31 (PANTHER);PS51294 (PROSITE_PROFILES);PS51294 (PROSITE_PROFILES);cd00167 (CDD);cd00167 (CDD);SSF46689 (SUPERFAMILY)	Transcription factor genes	3.89276	0	0.638751	0	0	0.525657	0	0	0	0	0	0	0	1.66401	1.61377	0.992042	0	0.629437	0	1.3432	0	0	0	0	0	5.87106	6.19882	0	0	0	0	0	0	0	0
darkred	CYE_r3.1SPA6_g032610.1	probable N-acetyltransferase HLS1	0	0.9217	GO:0016746	transferase activity, transferring acyl groups	Molecular Function			noIPR;IPR000182;noIPR;noIPR;IPR000182;noIPR;IPR016181	DOMAIN;DOMAIN;DOMAIN;DOMAIN;DOMAIN;DOMAIN;HOMOLOGOUS_SUPERFAMILY	OTU domain;GNAT domain;GNAT domain;GNAT domain;GNAT domain;GNAT domain;Acyl-CoA N-acyltransferase	G3DSA:3.40.630.30 (GENE3D);PF00583 (PFAM);PTHR43072:SF42 (PANTHER);PTHR43072 (PANTHER);PS51186 (PROSITE_PROFILES);cd04301 (CDD);SSF55729 (SUPERFAMILY)		9.79177	0	0.217329	0.69659	0.532439	0.415069	1.13071	0.524899	0.767313	2.15824	0.9946	2.39636	12.3111	2.28114	2.13786	0	0	0	0	0.785652	0	0	1.31928	0	0	4.24215	1.65244	0	0	0	0.878067	0	0	0.253442	0
darkred	CYE_r3.1SPA6_g032980.1	probable indole-3-acetic acid-amido synthetase GH3.1	0	0.9577	GO:0005737;GO:0016874	cytoplasm;ligase activity	Cellular Component;Molecular Function			IPR004993;noIPR;IPR004993;noIPR	FAMILY;FAMILY;FAMILY;FAMILY	GH3 family;GH3 family;GH3 family;GH3 family	PF03321 (PFAM);mobidb-lite (MOBIDB_LITE);PTHR31901 (PANTHER);PTHR31901:SF7 (PANTHER)		9.80623	2.89781	2.18285	0.464236	1.71162	2.03908	0.928787	0.843779	0.859154	0.593484	1.30536	5.09472	6.94533	2.21	2.88385	2.5326	5.32502	2.42628	0	1.14302	0.935661	0.443571	0	1.53568	0	11.5637	10.154	3.70739	3.08312	1.17145	2.79195	0	0.550856	1.45708	1.03713
darkred	CYE_r3.1SPA6_g048740.1	U-box domain-containing protein 9-like	0	0.9339	GO:0005634;GO:0005737;GO:0006464;GO:0009058;GO:0016757	nucleus;cytoplasm;cellular protein modification process;biosynthetic process;transferase activity, transferring glycosyl groups	Cellular Component;Cellular Component;Biological Process;Biological Process;Molecular Function			IPR013083;IPR011989;IPR003613;noIPR;noIPR;IPR003613;noIPR;noIPR;IPR016024	HOMOLOGOUS_SUPERFAMILY;HOMOLOGOUS_SUPERFAMILY;DOMAIN;DOMAIN;DOMAIN;DOMAIN;DOMAIN;DOMAIN;HOMOLOGOUS_SUPERFAMILY	Zinc finger, RING/FYVE/PHD-type;Armadillo-like helical;U box domain;U box domain;U box domain;U box domain;U box domain;U box domain;Armadillo-type fold	G3DSA:3.30.40.10 (GENE3D);G3DSA:1.25.10.10 (GENE3D);PF04564 (PFAM);PTHR23315:SF253 (PANTHER);PTHR23315 (PANTHER);PS51698 (PROSITE_PROFILES);cd16664 (CDD);SSF57850 (SUPERFAMILY);SSF48371 (SUPERFAMILY)		12.3211	0.374371	1.80485	2.81738	1.78638	0.932394	1.28198	1.11811	1.92517	0.716729	2.57008	2.02267	2.37558	1.99935	2.16189	7.2178	0	0	0	1.80963	0	2.69499	0	1.38931	0	4.0073	4.5553	0	0.670403	0	1.72216	0.61268	3.24222	2.34294	1.4973
darkred	CYE_r3.1SPA7_g002810.1	putative Peroxidase 48	0	0.9141	GO:0005576;GO:0005618;GO:0006950;GO:0009056;GO:0016491;GO:0043167	extracellular region;cell wall;response to stress;catabolic process;oxidoreductase activity;ion binding	Cellular Component;Cellular Component;Biological Process;Biological Process;Molecular Function;Molecular Function	EC:1.11.1	Acting on a peroxide as acceptor	IPR002016;IPR000823;noIPR;noIPR;IPR002016;noIPR;noIPR;IPR002016;IPR033905;IPR010255	DOMAIN;FAMILY;FAMILY;FAMILY;DOMAIN;DOMAIN;DOMAIN;DOMAIN;DOMAIN;HOMOLOGOUS_SUPERFAMILY	Haem peroxidase;Plant peroxidase;Plant peroxidase;Plant peroxidase;Haem peroxidase;Haem peroxidase;Haem peroxidase;Haem peroxidase;Secretory peroxidase;Haem peroxidase superfamily	PR00458 (PRINTS);PR00461 (PRINTS);G3DSA:1.10.420.10 (GENE3D);G3DSA:1.10.520.10 (GENE3D);PF00141 (PFAM);PTHR31235 (PANTHER);PTHR31235:SF256 (PANTHER);PS50873 (PROSITE_PROFILES);cd00693 (CDD);SSF48113 (SUPERFAMILY)		12.4114	0	1.39193	0	0.121303	1.18462	0	0	0.303877	0	0	0	8.22868	2.86053	0	0	0	0	0	0	0	0	0	0	0	5.86794	0.8003	1.58645	2.46528	0	0	0	0.155468	0	0
darkred	CYE_r3.1SPA7_g004260.1	BAHD acyltransferase DCR	5e-20	0.8377	GO:0016746	transferase activity, transferring acyl groups	Molecular Function	EC:2.3.1.133	Shikimate O-hydroxycinnamoyltransferase	IPR003480	FAMILY	Transferase	PF02458 (PFAM)		27.0775	0	0	0	0	0	0	0	0	0	0	0	174.45	37.9304	0	8.53684	0	0	0	0	0	0	0	0	0	40.4334	0	6.70258	0	0	0	0	0	0	0
darkred	CYE_r3.1SPA7_g014450.1	hypothetical protein Pyn_36216	1.7e-12	0.7593						noIPR;noIPR	HOMOLOGOUS_SUPERFAMILY;HOMOLOGOUS_SUPERFAMILY	Armadillo-type fold;Armadillo-type fold	mobidb-lite (MOBIDB_LITE);mobidb-lite (MOBIDB_LITE)		0	0	0	0	0.410224	0	0	0	0	0	0	0	0	0	0	0	0	0	0	0	0	0	0	0	0	0	0	0	0	0	0	0	0	0	0
darkred	CYE_r3.1SPA7_g020300.1	glutamate receptor 3.6-like	0	0.9308	GO:0005886;GO:0022857	plasma membrane;transmembrane transporter activity	Cellular Component;Molecular Function			noIPR;IPR001828;noIPR;IPR001638;noIPR;IPR001320;noIPR;IPR001638;noIPR;noIPR;noIPR;noIPR;noIPR;noIPR;noIPR;noIPR;noIPR;noIPR;IPR028082	DOMAIN;DOMAIN;DOMAIN;DOMAIN;DOMAIN;DOMAIN;DOMAIN;DOMAIN;DOMAIN;DOMAIN;DOMAIN;DOMAIN;DOMAIN;DOMAIN;DOMAIN;DOMAIN;DOMAIN;DOMAIN;HOMOLOGOUS_SUPERFAMILY	GDSL lipase/esterase-like, plant;Receptor, ligand binding region;Receptor, ligand binding region;Solute-binding protein family 3/N-terminal domain of MltF;Solute-binding protein family 3/N-terminal domain of MltF;Ionotropic glutamate receptor;Ionotropic glutamate receptor;Solute-binding protein family 3/N-terminal domain of MltF;Solute-binding protein family 3/N-terminal domain of MltF;Solute-bin…	G3DSA:3.40.50.2300 (GENE3D);PF01094 (PFAM);G3DSA:3.40.190.10 (GENE3D);PF00497 (PFAM);G3DSA:3.40.190.10 (GENE3D);PF00060 (PFAM);G3DSA:3.40.50.2300 (GENE3D);PF00497 (PFAM);G3DSA:1.10.287.70 (GENE3D);G3DSA:3.40.190.10 (GENE3D);mobidb-lite (MOBIDB_LITE);PTHR18966 (PANTHER);PTHR18966 (PANTHER);PTHR18966:SF453 (PANTHER);cd13686 (CDD);cd06366 (CDD);SSF53850 (SUPERFAMILY);SSF53850 (SUPERFAMILY);SSF53822 …		4.366	0	0.548755	0	0.11564	0.183975	0.221036	0	0.299388	0	0	0.130249	1.01236	0.744824	0.694236	1.13432	0	0	0	0	0	0	0	0	0	3.71124	0	0	0	0	0	0	0.116003	0	0.046778
darkred	CYE_r3.1SPA7_g021110.1	respiratory burst oxidase homolog protein E-like	0	0.9302	GO:0005886;GO:0016491;GO:0043167	plasma membrane;oxidoreductase activity;ion binding	Cellular Component;Molecular Function;Molecular Function	EC:1.6.3.1;EC:1.11.1	NAD(P)H oxidase (H(2)O(2)-forming);Acting on a peroxide as acceptor	IPR000778;IPR013623;noIPR;IPR013121;IPR013130;noIPR;IPR013112;noIPR;noIPR;noIPR;noIPR;noIPR;noIPR;IPR002048;IPR017927;IPR002048;noIPR;IPR002048;IPR011992;IPR039261;IPR017938	FAMILY;DOMAIN;DOMAIN;DOMAIN;DOMAIN;DOMAIN;DOMAIN;DOMAIN;DOMAIN;DOMAIN;DOMAIN;DOMAIN;DOMAIN;DOMAIN;DOMAIN;DOMAIN;DOMAIN;DOMAIN;HOMOLOGOUS_SUPERFAMILY;HOMOLOGOUS_SUPERFAMILY;HOMOLOGOUS_SUPERFAMILY	Cytochrome b245, heavy chain;NADPH oxidase Respiratory burst;NADPH oxidase Respiratory burst;Ferric reductase, NAD binding domain;Ferric reductase transmembrane component-like domain;Ferric reductase transmembrane component-like domain;FAD-binding 8;FAD-binding 8;FAD-binding 8;FAD-binding 8;FAD-binding 8;FAD-binding 8;FAD-binding 8;EF-hand domain;FAD-binding domain, ferredoxin reductase-type;EF-h…	PR00466 (PRINTS);PF08414 (PFAM);G3DSA:2.40.30.10 (GENE3D);PF08030 (PFAM);PF01794 (PFAM);G3DSA:1.10.238.10 (GENE3D);PF08022 (PFAM)/SFLDG01169 (SFLD);mobidb-lite (MOBIDB_LITE);mobidb-lite (MOBIDB_LITE);mobidb-lite (MOBIDB_LITE);mobidb-lite (MOBIDB_LITE);PTHR11972:SF44 (PANTHER);PTHR11972 (PANTHER);PS50222 (PROSITE_PROFILES);PS51384 (PROSITE_PROFILES);PS50222 (PROSITE_PROFILES);cd06186 (CDD);cd00051…		20.1429	0.119545	0.692014	0.300401	0.237185	0.475968	0.69318	0.622353	0.930929	0	0	0	3.47436	1.55812	2.10735	2.11155	0	0	0	0	0	0	0	0	0	3.91851	2.58843	0.367719	0	0	1.3605	0	0	0	0.463139
darkred	CYE_r3.1SPA7_g024530.1	polyol transporter 5-like	1.9e-107	0.8932	GO:0005575;GO:0022857	cellular_component;transmembrane transporter activity	Cellular Component;Molecular Function			IPR003663;IPR005828;noIPR;noIPR;noIPR;IPR020846;noIPR;IPR036259	FAMILY;FAMILY;FAMILY;FAMILY;FAMILY;DOMAIN;DOMAIN;HOMOLOGOUS_SUPERFAMILY	Sugar/inositol transporter;Major facilitator, sugar transporter-like;Major facilitator, sugar transporter-like;Major facilitator, sugar transporter-like;Major facilitator, sugar transporter-like;Major facilitator superfamily domain;Major facilitator superfamily domain;MFS transporter superfamily	PR00171 (PRINTS);PF00083 (PFAM);G3DSA:1.20.1250.20 (GENE3D);PTHR23500:SF429 (PANTHER);PTHR23500 (PANTHER);PS50850 (PROSITE_PROFILES);cd17437 (CDD);SSF103473 (SUPERFAMILY)	Transporter and aquaporin genes	4.9346	0	0	0	0	0	0	0.460734	0	2.00413	0	0	5.59737	5.51505	0	0	0	0	0	0	0	0	0	0	0	0.567055	0	0	0	0	0	0	0	0	0
darkred	CYE_r3.1SPA8_g000240.1	probable beta-1,3-galactosyltransferase 8	0	0.8896	GO:0005794;GO:0006464;GO:0009058;GO:0016757;GO:0022607;GO:0048646;GO:0071554	Golgi apparatus;cellular protein modification process;biosynthetic process;transferase activity, transferring glycosyl groups;cellular component assembly;anatomical structure formation involved in morphogenesis;cell wall organization or biogenesis	Cellular Component;Biological Process;Biological Process;Molecular Function;Biological Process;Biological Process;Biological Process			noIPR;IPR025298;IPR002659;noIPR;IPR002659	REPEAT;DOMAIN;FAMILY;FAMILY;FAMILY	Pentatricopeptide repeat;Domain of unknown function DUF4094;Glycosyl transferase, family 31;Glycosyl transferase, family 31;Glycosyl transferase, family 31	G3DSA:3.90.550.50 (GENE3D);PF13334 (PFAM);PF01762 (PFAM);PTHR11214:SF275 (PANTHER);PTHR11214 (PANTHER)		57.6416	5.58179	15.996	5.3704	0	0	0	0	0	0	0	0	0	29.7754	18.5431	0	0	0	0	15.3943	0	0	0	0	0	74.0319	8.06801	0	7.14788	14.9443	0	0	0.891195	1.1793	0.405911
darkred	CYE_r3.1SPA8_g001150.1	Hypothetical predicted protein	8.2e-57	0.715	GO:0005575	cellular_component	Cellular Component								6.62236	1.06011	1.03701	1.1681	2.59238	0.16037	1.16285	0.903613	3.9191	1.55772	0.822172	1.4955	39.3911	3.86992	10.8929	0	6.71086	0	0	0	0	1.94183	0	0.676737	0	48.8078	5.87257	5.02693	0	3.44154	0	0	0	0.645672	0.753283
darkred	CYE_r3.1SPA8_g013150.1	uncharacterized protein LOC110750344	1e-180	0.8565	GO:0005739;GO:0006091	mitochondrion;generation of precursor metabolites and energy	Cellular Component;Biological Process								4.1452	0	0	0	0	0	0	0	0	0	0.471416	0.702513	13.5593	5.00857	0	3.82646	0	0	0	0	0	0	0	0	0	5.3734	0	0	0	0	0	0	0.422251	0	0
darkred	CYE_r3.1SPA8_g019480.1	EPIDERMAL PATTERNING FACTOR-like protein 4	1.3e-72	0.7644	GO:0005575;GO:0005975;GO:0009056;GO:0016798;GO:0030154;GO:0048856	cellular_component;carbohydrate metabolic process;catabolic process;hydrolase activity, acting on glycosyl bonds;cell differentiation;anatomical structure development	Cellular Component;Biological Process;Biological Process;Molecular Function;Biological Process;Biological Process			noIPR;noIPR;IPR039455;noIPR	HOMOLOGOUS_SUPERFAMILY;HOMOLOGOUS_SUPERFAMILY;FAMILY;FAMILY	Armadillo-type fold;Armadillo-type fold;EPIDERMAL PATTERNING FACTOR-like protein;EPIDERMAL PATTERNING FACTOR-like protein	PF17181 (PFAM);mobidb-lite (MOBIDB_LITE);PTHR33109 (PANTHER);PTHR33109:SF49 (PANTHER)		3.61597	0	0	0	0	0	0	0	0.264132	0	0	0	16.2797	3.58627	0	0	0	0	0	0	0	0	0	0	0	6.4232	0	0	0	0	0	0	0	0	0
darkred	CYE_r3.1SPA8_g021690.1	transcription factor ABORTED MICROSPORES-like	0	0.8237	GO:0003677;GO:0005575	DNA binding;cellular_component	Molecular Function;Cellular Component			IPR036638;IPR025610;IPR011598;noIPR;noIPR;noIPR;noIPR;noIPR;noIPR;noIPR;noIPR;IPR011598;noIPR;IPR011598;IPR036638	HOMOLOGOUS_SUPERFAMILY;DOMAIN;DOMAIN;DOMAIN;DOMAIN;DOMAIN;DOMAIN;DOMAIN;DOMAIN;DOMAIN;DOMAIN;DOMAIN;DOMAIN;DOMAIN;HOMOLOGOUS_SUPERFAMILY	Helix-loop-helix DNA-binding domain superfamily;Transcription factor MYC/MYB N-terminal;Myc-type, basic helix-loop-helix (bHLH) domain;Myc-type, basic helix-loop-helix (bHLH) domain;Myc-type, basic helix-loop-helix (bHLH) domain;Myc-type, basic helix-loop-helix (bHLH) domain;Myc-type, basic helix-loop-helix (bHLH) domain;Myc-type, basic helix-loop-helix (bHLH) domain;Myc-type, basic helix-loop-he…	G3DSA:4.10.280.10 (GENE3D);PF14215 (PFAM);PF00010 (PFAM);mobidb-lite (MOBIDB_LITE);mobidb-lite (MOBIDB_LITE);mobidb-lite (MOBIDB_LITE);mobidb-lite (MOBIDB_LITE);mobidb-lite (MOBIDB_LITE);mobidb-lite (MOBIDB_LITE);PTHR31945 (PANTHER);PTHR31945:SF11 (PANTHER);PS50888 (PROSITE_PROFILES);cd04873 (CDD);cd00083 (CDD);SSF47459 (SUPERFAMILY)	Transcription factor genes	39.3521	2.60643	6.06388	1.52693	0.160091	0	0	0	0	0	0	0	50.1332	17.4645	9.97956	9.5595	8.55685	0	0	2.47714	0	0	0	0	0	32.2271	7.25141	2.49752	0.357401	3.75455	0	0	0	0	0
darkred	CYE_r3.1SPA8_g026920.1	piriformospora indica-insensitive protein 2	0	0.8407	GO:0000003;GO:0000902;GO:0005886;GO:0007165;GO:0016301;GO:0030154;GO:0040007	reproduction;cell morphogenesis;plasma membrane;signal transduction;kinase activity;cell differentiation;growth	Biological Process;Biological Process;Cellular Component;Biological Process;Molecular Function;Biological Process;Biological Process			IPR001611;IPR001611;IPR032675;noIPR;noIPR;noIPR	REPEAT;REPEAT;HOMOLOGOUS_SUPERFAMILY;HOMOLOGOUS_SUPERFAMILY;HOMOLOGOUS_SUPERFAMILY;HOMOLOGOUS_SUPERFAMILY	Leucine-rich repeat;Leucine-rich repeat;Leucine-rich repeat domain superfamily;Leucine-rich repeat domain superfamily;Leucine-rich repeat domain superfamily;Leucine-rich repeat domain superfamily	PF13855 (PFAM);PF00560 (PFAM);G3DSA:3.80.10.10 (GENE3D);PTHR48053:SF44 (PANTHER);PTHR48053 (PANTHER);SSF52058 (SUPERFAMILY)		37.1831	4.66815	6.7661	3.31878	3.16961	2.4058	1.16266	1.15832	1.13529	0	0	0	50.4983	17.1812	2.8263	10.3722	4.79756	3.7816	4.80929	7.19711	0.736916	1.3951	0.720838	2.41898	0	36.5511	9.74426	7.15199	3.50182	3.6905	0.79434	3.84033	0.352176	0.353782	0.655887
darkred	CYE_r3.1SPE0_g004270.1	exonuclease DPD1, chloroplastic/mitochondrial	0	0.766	GO:0003674;GO:0006259;GO:0034655	molecular_function;DNA metabolic process;nucleobase-containing compound catabolic process	Molecular Function;Biological Process;Biological Process			IPR036397;IPR013520;noIPR;noIPR;noIPR;noIPR;noIPR;IPR012337	HOMOLOGOUS_SUPERFAMILY;DOMAIN;DOMAIN;DOMAIN;DOMAIN;DOMAIN;DOMAIN;HOMOLOGOUS_SUPERFAMILY	Ribonuclease H superfamily;Exonuclease, RNase T/DNA polymerase III;Exonuclease, RNase T/DNA polymerase III;Exonuclease, RNase T/DNA polymerase III;Exonuclease, RNase T/DNA polymerase III;Exonuclease, RNase T/DNA polymerase III;Exonuclease, RNase T/DNA polymerase III;Ribonuclease H-like superfamily	G3DSA:3.30.420.10 (GENE3D);PF00929 (PFAM);mobidb-lite (MOBIDB_LITE);mobidb-lite (MOBIDB_LITE);PTHR13058 (PANTHER);PTHR13058:SF23 (PANTHER);cd06127 (CDD);SSF53098 (SUPERFAMILY)		0	0	0	2.07445	1.66048	1.20591	0.173962	2.79704	2.34404	1.09872	0.587374	0	0	0	1.75288	0	0	4.95519	0	0	0	2.63724	4.66275	0	0	9.74553	0	1.44969	0	0	1.72219	3.68222	0	0.249363	0
darkred	CYE_r3.1SPE0_g016330.1	LOC105158717 isoform	7e-180	0.8406						noIPR;noIPR;noIPR;noIPR;noIPR	HOMOLOGOUS_SUPERFAMILY;HOMOLOGOUS_SUPERFAMILY;HOMOLOGOUS_SUPERFAMILY;HOMOLOGOUS_SUPERFAMILY;HOMOLOGOUS_SUPERFAMILY	P-loop containing nucleoside triphosphate hydrolase;P-loop containing nucleoside triphosphate hydrolase;P-loop containing nucleoside triphosphate hydrolase;P-loop containing nucleoside triphosphate hydrolase;P-loop containing nucleoside triphosphate hydrolase	mobidb-lite (MOBIDB_LITE);mobidb-lite (MOBIDB_LITE);mobidb-lite (MOBIDB_LITE);mobidb-lite (MOBIDB_LITE);mobidb-lite (MOBIDB_LITE)		23.1799	2.32928	2.56394	1.69141	4.02273	1.89919	4.12844	2.55841	4.25486	3.28502	1.76964	0.95596	0	0	0	0	0	0	0	0.943343	0	0	0	0	0	11.9352	0	0	0	0	0	3.06184	0.519463	0	0
darkred	CYE_r3.1SPE0_g020660.1	DNA/RNA-binding protein Alba-like protein	6.6e-106	0.7866	GO:0003674	molecular_function	Molecular Function			IPR002775;IPR036882;noIPR;IPR014560;IPR036882	DOMAIN;HOMOLOGOUS_SUPERFAMILY;HOMOLOGOUS_SUPERFAMILY;FAMILY;HOMOLOGOUS_SUPERFAMILY	DNA/RNA-binding protein Alba-like;Alba-like domain superfamily;Alba-like domain superfamily;Uncharacterised conserved protein UCP030333, DNA/RNA-binding Alba-related;Alba-like domain superfamily	PF01918 (PFAM);G3DSA:3.30.110.20 (GENE3D);PTHR31947:SF36 (PANTHER);PTHR31947 (PANTHER);SSF82704 (SUPERFAMILY)		6.00136	0	0.890057	0	0	0	0	0.7147	0	0	0	0.772871	16.1377	16.5448	1.47701	0	0	0	0	0	0	0	0	0	0	0	0	0	0	0	0	0	0	0	0
darkred	CYE_r3.1SPE0_g087540.1	bidirectional sugar transporter N3	3.5e-173	0.776	GO:0000003;GO:0005794;GO:0005886;GO:0006950;GO:0007568;GO:0009790;GO:0021700;GO:0022857	reproduction;Golgi apparatus;plasma membrane;response to stress;aging;embryo development;developmental maturation;transmembrane transporter activity	Biological Process;Cellular Component;Cellular Component;Biological Process;Biological Process;Biological Process;Biological Process;Molecular Function			IPR004316;noIPR;noIPR;noIPR;noIPR;noIPR	FAMILY;FAMILY;FAMILY;FAMILY;FAMILY;FAMILY	SWEET sugar transporter;SWEET sugar transporter;SWEET sugar transporter;SWEET sugar transporter;SWEET sugar transporter;SWEET sugar transporter	PF03083 (PFAM);G3DSA:1.20.1280.290 (GENE3D);mobidb-lite (MOBIDB_LITE);mobidb-lite (MOBIDB_LITE);PTHR10791 (PANTHER);PTHR10791:SF199 (PANTHER)	Transporter and aquaporin genes	15.7425	0	0	0	0.31694	0	0	0.543645	0	0	0	0	25.5613	18.4348	2.28947	8.06618	0	0	0	0	0.65103	0	0	1.28224	0	36.5296	0	0	0	0	0	0	0.416296	0	1.89827
darkred	CYE_r3.1SPE0_g124110.1	Methyltransferase-related protein, putative	1.3e-60	0.8361	GO:0005575;GO:0008150;GO:0008168;GO:0043167	cellular_component;biological_process;methyltransferase activity;ion binding	Cellular Component;Biological Process;Molecular Function;Molecular Function			noIPR;noIPR;noIPR;noIPR	HOMOLOGOUS_SUPERFAMILY;HOMOLOGOUS_SUPERFAMILY;HOMOLOGOUS_SUPERFAMILY;HOMOLOGOUS_SUPERFAMILY	Ribosomal protein L4 domain superfamily;Ribosomal protein L4 domain superfamily;Ribosomal protein L4 domain superfamily;Ribosomal protein L4 domain superfamily	mobidb-lite (MOBIDB_LITE);mobidb-lite (MOBIDB_LITE);PTHR34132 (PANTHER);PTHR34132:SF4 (PANTHER)		87.9293	28.872	26.064	25.1257	15.941	36.5643	24.1939	44.4345	39.821	5.73393	35.6196	40.3363	105.829	47.2987	32.1495	22.7097	0	10.1006	0	16.2163	11.0508	25.2132	21.5133	10.0025	27.2849	73.5809	21.4831	20.4334	17.4913	12.9093	25.6709	39.2489	23.3061	36.0401	31.1089
darkred	CYE_r3.1SPE0_g124540.1	probable L-type lectin-domain containing receptor kinase S.7	0	0.9166	GO:0005886;GO:0006091;GO:0006464;GO:0006950;GO:0007165;GO:0016301;GO:0016491;GO:0043167	plasma membrane;generation of precursor metabolites and energy;cellular protein modification process;response to stress;signal transduction;kinase activity;oxidoreductase activity;ion binding	Cellular Component;Biological Process;Biological Process;Biological Process;Biological Process;Molecular Function;Molecular Function;Molecular Function	EC:2.7.11;EC:2.7.11.30	Transferring phosphorus-containing groups;Receptor protein serine/threonine kinase	noIPR;IPR001220;noIPR;noIPR;IPR000719;noIPR;noIPR;IPR000719;noIPR;IPR001220;IPR013320;IPR011009	FAMILY;DOMAIN;DOMAIN;DOMAIN;DOMAIN;DOMAIN;DOMAIN;DOMAIN;DOMAIN;DOMAIN;HOMOLOGOUS_SUPERFAMILY;HOMOLOGOUS_SUPERFAMILY	FLC EXPRESSOR/FLX-like;Legume lectin domain;Legume lectin domain;Legume lectin domain;Protein kinase domain;Protein kinase domain;Protein kinase domain;Protein kinase domain;Protein kinase domain;Legume lectin domain;Concanavalin A-like lectin/glucanase domain superfamily;Protein kinase-like domain superfamily	G3DSA:1.10.510.10 (GENE3D);PF00139 (PFAM);G3DSA:3.30.200.20 (GENE3D);G3DSA:2.60.120.200 (GENE3D);PF00069 (PFAM);PTHR27007 (PANTHER);PTHR27007:SF265 (PANTHER);PS50011 (PROSITE_PROFILES);cd14066 (CDD);cd06899 (CDD);SSF49899 (SUPERFAMILY);SSF56112 (SUPERFAMILY)		6.06494	1.36161	1.12309	0.862522	1.86409	1.28754	0.85094	0.630749	1.03813	0.977151	0.89254	0	1.31198	0.965276	0	0	1.66288	0	0	0	1.02168	1.67929	1.94617	0	0	1.77472	1.04726	0.415207	0	1.42128	0.905593	0.78879	0.99688	1.03888	0.727471
darkred	CYE_r3.1SPE0_g125370.1	ABC transporter G family member 26	0	0.947	GO:0005575;GO:0016887;GO:0043167	cellular_component;ATPase activity;ion binding	Cellular Component;Molecular Function;Molecular Function	EC:3.6.1.3;EC:3.6.1.15	Adenosinetriphosphatase;Nucleoside-triphosphate phosphatase	IPR043926;IPR013525;IPR003439;noIPR;noIPR;noIPR;noIPR;IPR003439;IPR027417	DOMAIN;DOMAIN;DOMAIN;DOMAIN;DOMAIN;DOMAIN;DOMAIN;DOMAIN;HOMOLOGOUS_SUPERFAMILY	ABC transporter family G domain;ABC-2 type transporter;ABC transporter-like;ABC transporter-like;ABC transporter-like;ABC transporter-like;ABC transporter-like;ABC transporter-like;P-loop containing nucleoside triphosphate hydrolase	PF19055 (PFAM);PF01061 (PFAM);PF00005 (PFAM);G3DSA:3.40.50.300 (GENE3D);mobidb-lite (MOBIDB_LITE);PTHR48041:SF19 (PANTHER);PTHR48041 (PANTHER);PS50893 (PROSITE_PROFILES);SSF52540 (SUPERFAMILY)	Transporter and aquaporin genes	121.12	0.033754	0.070193	0	0	0	0	0	0	0	0	0	0	0	0	0	0	0	0	0	0	0	0	0	0	0	0	0	0	0	0	0	0	0	0
darkred	CYE_r3.1SPE0_g133670.1	LOW QUALITY PROTEIN	0	0.7719						IPR011205;IPR011205;noIPR;IPR011205	FAMILY;FAMILY;FAMILY;FAMILY	Uncharacterised conserved protein UCP015417, vWA;Uncharacterised conserved protein UCP015417, vWA;Uncharacterised conserved protein UCP015417, vWA;Uncharacterised conserved protein UCP015417, vWA	PIRSF015417 (PIRSF);PF11443 (PFAM);PTHR31373:SF17 (PANTHER);PTHR31373 (PANTHER)		131.538	40.677	47.8285	13.165	5.19266	1.83592	1.53194	0.913328	0.682922	0.53264	4.61351	3.15527	85.4845	39.2603	25.5433	27.4305	21.6605	13.9112	13.7984	25.1287	4.73578	1.40963	0.577155	0	1.45681	124.542	37.6375	27.4397	25.0279	23.3305	0	0.301198	9.0608	8.03462	0.087065
darkred	CYE_r3.1SPE0_g139210.1	(R)-mandelonitrile lyase-like	0	0.9384	GO:0005575;GO:0016491;GO:0016829;GO:0043167	cellular_component;oxidoreductase activity;lyase activity;ion binding	Cellular Component;Molecular Function;Molecular Function;Molecular Function	EC:4.1.2.10	(R)-mandelonitrile lyase	IPR000172;noIPR;IPR007867;IPR036188;IPR012132;noIPR;noIPR;IPR036188;noIPR	DOMAIN;DOMAIN;DOMAIN;HOMOLOGOUS_SUPERFAMILY;FAMILY;FAMILY;FAMILY;HOMOLOGOUS_SUPERFAMILY;HOMOLOGOUS_SUPERFAMILY	Glucose-methanol-choline oxidoreductase, N-terminal;Glucose-methanol-choline oxidoreductase, N-terminal;Glucose-methanol-choline oxidoreductase, C-terminal;FAD/NAD(P)-binding domain superfamily;Glucose-methanol-choline oxidoreductase;Glucose-methanol-choline oxidoreductase;Glucose-methanol-choline oxidoreductase;FAD/NAD(P)-binding domain superfamily;FAD/NAD(P)-binding domain superfamily	PF00732 (PFAM);G3DSA:3.30.410.40 (GENE3D);PF05199 (PFAM);G3DSA:3.50.50.60 (GENE3D);PIRSF000137 (PIRSF);PTHR45968 (PANTHER);PTHR45968:SF2 (PANTHER);SSF51905 (SUPERFAMILY);SSF54373 (SUPERFAMILY)		4.90553	0.380221	0.215051	0.265053	0.23455	0.278	0	0	0.231873	0	0	0	5.66446	0	0	0	0	0	0	0.425772	0	0.309802	0	0	0	4.84808	0	1.32788	0.621079	0	0	0	0.156153	0	0.193879
darkred	CYE_r3.1SPE1_g013760.1	bidirectional sugar transporter N3	0	0.8757	GO:0000003;GO:0005794;GO:0005886;GO:0006950;GO:0007568;GO:0009790;GO:0021700;GO:0022857	reproduction;Golgi apparatus;plasma membrane;response to stress;aging;embryo development;developmental maturation;transmembrane transporter activity	Biological Process;Cellular Component;Cellular Component;Biological Process;Biological Process;Biological Process;Biological Process;Molecular Function			IPR004316;noIPR;noIPR;noIPR;noIPR	FAMILY;FAMILY;FAMILY;FAMILY;FAMILY	SWEET sugar transporter;SWEET sugar transporter;SWEET sugar transporter;SWEET sugar transporter;SWEET sugar transporter	PF03083 (PFAM);G3DSA:1.20.1280.290 (GENE3D);G3DSA:1.20.1280.290 (GENE3D);PTHR10791:SF22 (PANTHER);PTHR10791 (PANTHER)	Transporter and aquaporin genes	68.437	0	1.44194	0	1.05303	0	0	1.23062	0	0	0	0.820076	118.221	50.8583	27.9064	10.8926	0	0	0	0	0.503896	0	0	0.992456	0	102.314	3.09914	0	0	0	1.29318	0	2.74486	0.078908	13.9107
darkred	CYE_r3.1SPE1_g014020.1	Transmembrane protein	0	0.9329	GO:0005575	cellular_component	Cellular Component			noIPR;noIPR;noIPR;noIPR;noIPR	FAMILY;FAMILY;FAMILY;FAMILY;FAMILY	Heat shock protein Hsp90 family;Heat shock protein Hsp90 family;Heat shock protein Hsp90 family;Heat shock protein Hsp90 family;Heat shock protein Hsp90 family	mobidb-lite (MOBIDB_LITE);mobidb-lite (MOBIDB_LITE);mobidb-lite (MOBIDB_LITE);PTHR33829 (PANTHER);PTHR33829:SF2 (PANTHER)		37.9028	5.08721	7.22125	15.2109	15.376	16.2974	16.6523	17.4627	17.2402	2.36506	14.0495	25.7534	53.1514	25.0051	17.6129	19.8786	0	0	0	7.0515	10.2312	8.06971	7.47854	3.35814	2.63717	46.3264	4.71247	6.09579	3.24839	3.20946	8.57632	19.0425	18.9427	15.0178	22.0249
darkred	CYE_r3.1SPE1_g025270.1	putative fasciclin-like arabinogalactan protein 20	0	0.8607						IPR000782;noIPR;noIPR;noIPR;noIPR;IPR000782;IPR000782;IPR036378;IPR036378	DOMAIN;DOMAIN;DOMAIN;DOMAIN;DOMAIN;DOMAIN;DOMAIN;HOMOLOGOUS_SUPERFAMILY;HOMOLOGOUS_SUPERFAMILY	FAS1 domain;FAS1 domain;FAS1 domain;FAS1 domain;FAS1 domain;FAS1 domain;FAS1 domain;FAS1 domain superfamily;FAS1 domain superfamily	PF02469 (PFAM);mobidb-lite (MOBIDB_LITE);mobidb-lite (MOBIDB_LITE);PTHR33985 (PANTHER);PTHR33985:SF17 (PANTHER);PS50213 (PROSITE_PROFILES);PS50213 (PROSITE_PROFILES);SSF82153 (SUPERFAMILY);SSF82153 (SUPERFAMILY)	Cell wall-related genes	21.3607	0.633563	0.547969	1.5632	1.56919	2.41291	1.06418	0.833028	0.686816	0.509984	0.728427	0.578693	6.80763	3.81605	0.22231	4.3731	0	0	0.982724	0.986841	2.5244	0.9574	1.97546	1.31712	0	8.51071	0.702745	0	0	0.743021	0	1.16939	0	0.079062	0.359494
darkred	CYE_r3.1SPE1_g025330.1	putative fasciclin-like arabinogalactan protein 20	0	0.8274						IPR000782;noIPR;noIPR;IPR000782;IPR000782;IPR036378;IPR036378	DOMAIN;DOMAIN;DOMAIN;DOMAIN;DOMAIN;HOMOLOGOUS_SUPERFAMILY;HOMOLOGOUS_SUPERFAMILY	FAS1 domain;FAS1 domain;FAS1 domain;FAS1 domain;FAS1 domain;FAS1 domain superfamily;FAS1 domain superfamily	PF02469 (PFAM);PTHR33985 (PANTHER);PTHR33985:SF26 (PANTHER);PS50213 (PROSITE_PROFILES);PS50213 (PROSITE_PROFILES);SSF82153 (SUPERFAMILY);SSF82153 (SUPERFAMILY)	Cell wall-related genes	18.7216	0.546159	1.54044	0.803518	0.416347	1.26877	0	0.640367	0.349977	0	0	0	5.53837	0	0.849582	0	0	0	0	0.272932	0	0	0	0.633376	0	9.93427	0	0	1.83382	0	0	1.11728	0	0	0.515208
darkred	CYE_r3.1SPE1_g027780.1	cytochrome P450 86B1-like	0	0.8796	GO:0005575;GO:0016491;GO:0043167	cellular_component;oxidoreductase activity;ion binding	Cellular Component;Molecular Function;Molecular Function	EC:1.14.15.3;EC:1.14.15	Alkane 1-monooxygenase;Acting on paired donors, with incorporation or reduction of molecular oxygen. The oxygen incorporated need not be derived from O(2)	IPR001128;IPR002401;IPR036396;IPR001128;noIPR;noIPR;noIPR;IPR036396	FAMILY;FAMILY;HOMOLOGOUS_SUPERFAMILY;FAMILY;FAMILY;FAMILY;FAMILY;HOMOLOGOUS_SUPERFAMILY	Cytochrome P450;Cytochrome P450, E-class, group I;Cytochrome P450 superfamily;Cytochrome P450;Cytochrome P450;Cytochrome P450;Cytochrome P450;Cytochrome P450 superfamily	PR00385 (PRINTS);PR00463 (PRINTS);G3DSA:1.10.630.10 (GENE3D);PF00067 (PFAM);mobidb-lite (MOBIDB_LITE);PTHR24296 (PANTHER);PTHR24296:SF217 (PANTHER);SSF48264 (SUPERFAMILY)		68.6877	0.554396	1.48037	0.159185	0.486123	0	0	0.626589	0.757136	0	0.425208	0.353935	68.2662	34.1609	26.15	16.3719	3.18782	2.01822	0	0	0	0.464266	0	0	2.40204	68.8542	2.10806	3.87251	0	0	0	0	0.175507	0.230033	0.6067
darkred	CYE_r3.1SPE1_g028420.1	hypothetical protein Prudu_003110	0	0.8685	GO:0005575	cellular_component	Cellular Component			noIPR;noIPR	FAMILY;FAMILY	4-hydroxybenzoate polyprenyltransferase-like;4-hydroxybenzoate polyprenyltransferase-like	mobidb-lite (MOBIDB_LITE);PTHR35112 (PANTHER)		39.4263	4.51958	5.57248	4.99291	4.08953	4.39895	5.93093	5.14832	7.78025	6.45111	6.24946	6.42551	13.0534	7.7122	0	6.29854	0	1.20842	0	4.76418	0	2.96147	5.14709	3.8496	0	17.4242	8.59352	2.85957	4.45096	1.83796	1.48458	4.061	5.71753	6.69459	5.68088
darkred	CYE_r3.1SPE1_g034770.1	glycine-rich cell wall structural protein 2-like	2.3e-84	0.8303	GO:0005575	cellular_component	Cellular Component			noIPR	DOMAIN	Transcription factor MYC/MYB N-terminal	mobidb-lite (MOBIDB_LITE)		0.014869	0.296298	6.72393	0.004496	1.49448	1.36306	0.062511	0.351177	0.06371	0.043312	2.81718	3.1216	846.609	382.054	104.358	128.478	1.52543	1.88485	4.73871	1.06442	0	1.03267	0	0	0	1123.15	30.6199	25.3528	0	1.81817	1.96967	0	1.68759	3.75487	0.387756
darkred	CYE_r3.1SPE2_g005670.1	protein LIM1	1.4e-67	0.8998	GO:0002376;GO:0006950;GO:0008289;GO:0043167	immune system process;response to stress;lipid binding;ion binding	Biological Process;Biological Process;Molecular Function;Molecular Function			IPR016140;noIPR;noIPR;IPR039265;IPR036312	DOMAIN;DOMAIN;DOMAIN;FAMILY;HOMOLOGOUS_SUPERFAMILY	Bifunctional inhibitor/plant lipid transfer protein/seed storage helical domain;Bifunctional inhibitor/plant lipid transfer protein/seed storage helical domain;Bifunctional inhibitor/plant lipid transfer protein/seed storage helical domain;Putative lipid-transfer protein DIR1-like;Bifunctional inhibitor/plant lipid transfer protein/seed storage helical domain superfamily	PF14368 (PFAM);G3DSA:1.10.110.10 (GENE3D);PTHR33122:SF33 (PANTHER);PTHR33122 (PANTHER);SSF47699 (SUPERFAMILY)		32.813	0	0	0	0	0	0	0	0.538464	0	0	1.09847	511.796	118.011	141.336	38.0116	17.9851	0.844109	0	0	0	0	0	0	0	235.725	11.8679	11.2365	0	0	0	0	0	0	0
darkred	CYE_r3.1SPE2_g017340.1	arginase 1, mitochondrial	0	0.9713	GO:0006520;GO:0009058;GO:0016810;GO:0034641;GO:0043167	cellular amino acid metabolic process;biosynthetic process;hydrolase activity, acting on carbon-nitrogen (but not peptide) bonds;cellular nitrogen compound metabolic process;ion binding	Biological Process;Biological Process;Molecular Function;Biological Process;Molecular Function	EC:3.5.3.11;EC:3.5.3.1	Agmatinase;Arginase	IPR006035;noIPR;noIPR;noIPR;IPR006035;noIPR;IPR023696	FAMILY;FAMILY;FAMILY;FAMILY;FAMILY;FAMILY;HOMOLOGOUS_SUPERFAMILY	Ureohydrolase;Ureohydrolase;Ureohydrolase;Ureohydrolase;Ureohydrolase;Ureohydrolase;Ureohydrolase domain superfamily	PF00491 (PFAM);G3DSA:3.40.800.10 (GENE3D);PTHR11358:SF32 (PANTHER);PTHR11358 (PANTHER);PS51409 (PROSITE_PROFILES);cd11593 (CDD);SSF52768 (SUPERFAMILY)		71.9323	35.9515	84.9081	13.549	48.9101	22.7104	8.97137	12.0465	17.2617	0	24.051	45.442	30.5271	22.934	44.2089	71.0508	35.4325	39.4572	31.484	55.5441	0	59.7315	41.8814	34.492	10.057	82.0012	12.7182	53.0579	48.0521	33.8444	30.6228	22.6855	26.7334	18.2222	84.0324
darkred	CYE_r3.1SPE2_g019570.1	proliferating cell nuclear antigen	0	0.7417	GO:0003677;GO:0006259;GO:0009058;GO:0030234	DNA binding;DNA metabolic process;biosynthetic process;enzyme regulator activity	Molecular Function;Biological Process;Biological Process;Molecular Function			noIPR;noIPR	HOMOLOGOUS_SUPERFAMILY;HOMOLOGOUS_SUPERFAMILY	Armadillo-type fold;Armadillo-type fold	G3DSA:3.70.10.10 (GENE3D);mobidb-lite (MOBIDB_LITE)		13.7055	0	0.260693	0	0	0	0	0.352598	0	0	0	0	18.1068	0	1.89638	0	0	0	0	0	0	0	0	0	0	11.7519	0	0	0	0	0	0	0.512886	0.421527	0
darkred	CYE_r3.1SPE2_g019580.1	proliferating cell nuclear antigen	0	0.7465	GO:0003677;GO:0005634;GO:0006259;GO:0006950;GO:0009058;GO:0030234;GO:0032991	DNA binding;nucleus;DNA metabolic process;response to stress;biosynthetic process;enzyme regulator activity;protein-containing complex	Molecular Function;Cellular Component;Biological Process;Biological Process;Biological Process;Molecular Function;Cellular Component			noIPR;noIPR;IPR000730	DOMAIN;DOMAIN;FAMILY	C2 domain;C2 domain;Proliferating cell nuclear antigen, PCNA	G3DSA:3.70.10.10 (GENE3D);PTHR11352 (PANTHER);PTHR11352:SF0 (PANTHER)		14.8904	0	0.085981	0.701904	0.07363	0.115448	0.159683	0	0.255805	0	0	0	0	0	0	3.39409	0	0	0	0	0	0	0	0	0	1.61117	0	0	0	0	0	0	0	0	0
darkred	CYE_r3.1SPE2_g022780.1	myelin transcription factor 1-like protein	0	0.8547	GO:0005575;GO:0016491;GO:0043167	cellular_component;oxidoreductase activity;ion binding	Cellular Component;Molecular Function;Molecular Function			IPR001199;IPR001199;IPR036400;noIPR;noIPR;noIPR;noIPR;noIPR;IPR001199;IPR036400	DOMAIN;DOMAIN;HOMOLOGOUS_SUPERFAMILY;HOMOLOGOUS_SUPERFAMILY;HOMOLOGOUS_SUPERFAMILY;HOMOLOGOUS_SUPERFAMILY;HOMOLOGOUS_SUPERFAMILY;HOMOLOGOUS_SUPERFAMILY;DOMAIN;HOMOLOGOUS_SUPERFAMILY	Cytochrome b5-like heme/steroid binding domain;Cytochrome b5-like heme/steroid binding domain;Cytochrome b5-like heme/steroid binding domain superfamily;Cytochrome b5-like heme/steroid binding domain superfamily;Cytochrome b5-like heme/steroid binding domain superfamily;Cytochrome b5-like heme/steroid binding domain superfamily;Cytochrome b5-like heme/steroid binding domain superfamily;Cytochrome…	PR00363 (PRINTS);PF00173 (PFAM);G3DSA:3.10.120.10 (GENE3D);mobidb-lite (MOBIDB_LITE);mobidb-lite (MOBIDB_LITE);mobidb-lite (MOBIDB_LITE);mobidb-lite (MOBIDB_LITE);PTHR38366 (PANTHER);PS50255 (PROSITE_PROFILES);SSF55856 (SUPERFAMILY)	Transcription factor genes	0.261995	0	0.330715	1.79157	2.84927	0	1.2961	0	0.283878	0	0	0.345577	1.43047	0	0	0	0	0	0	0	8.56343	2.27669	0	0.891623	10.3125	0	0	0	0.431334	0	3.13759	0	0	0	0
darkred	CYE_r3.1SPE2_g024390.1	WCRKC thioredoxin 2	2.9e-21	0.9321											2.62611	0	0.675341	0.985576	0.24414	0	1.54847	0.508932	0.360943	0	0.648215	0	0	0	0	0	0	0	0	4.45378	0	0	0	0	0	0	0	0	0	0	0	0	0	1.63474	0.80349
darkred	CYE_r3.1SPE2_g027510.1	unnamed product	1.9e-46	0.8841						noIPR;noIPR	HOMOLOGOUS_SUPERFAMILY;HOMOLOGOUS_SUPERFAMILY	Nucleotidyltransferase superfamily;Nucleotidyltransferase superfamily	PTHR33513 (PANTHER);PTHR33513:SF24 (PANTHER)		117.981	72.4374	21.1761	2.00172	0	0	0	0	0	0	0	0	865.389	284.716	39.5164	48.2887	14.1423	0	10.0461	20.042	0	0	0	0	0	306.916	47.2929	58.9686	0	35.2993	0	0	0	0	0
darkred	CYE_r3.1SPE2_g027940.1	ARM repeat superfamily protein	0	0.9064						IPR000490;noIPR;noIPR;IPR016024;IPR017853	FAMILY;FAMILY;FAMILY;HOMOLOGOUS_SUPERFAMILY;HOMOLOGOUS_SUPERFAMILY	Glycoside hydrolase family 17;Glycoside hydrolase family 17;Glycoside hydrolase family 17;Armadillo-type fold;Glycoside hydrolase superfamily	PF00332 (PFAM);G3DSA:3.20.20.80 (GENE3D);PTHR14873 (PANTHER);SSF48371 (SUPERFAMILY);SSF51445 (SUPERFAMILY)		8.10858	0	0.960763	1.61527	0.512407	0	0	1.6487	0.361143	0	0	1.07177	4.85509	1.63513	0	2.10277	0	0	0	1.18629	0.964685	0	0	1.58962	0	3.29897	0	0	0	0	1.82661	0.562292	2.23798	1.82178	2.49225
darkred	CYE_r3.1SPE2_g031260.1	monocopper oxidase-like protein SKS1	0	0.9259	GO:0005886;GO:0016491;GO:0043167	plasma membrane;oxidoreductase activity;ion binding	Cellular Component;Molecular Function;Molecular Function	EC:1.10.3;EC:1.10.3.3	Acting on diphenols and related substances as donors;L-ascorbate oxidase	IPR011706;IPR011707;IPR008972;IPR008972;IPR001117;IPR008972;noIPR;noIPR;IPR008972;IPR008972;IPR008972	DOMAIN;DOMAIN;HOMOLOGOUS_SUPERFAMILY;HOMOLOGOUS_SUPERFAMILY;DOMAIN;HOMOLOGOUS_SUPERFAMILY;HOMOLOGOUS_SUPERFAMILY;HOMOLOGOUS_SUPERFAMILY;HOMOLOGOUS_SUPERFAMILY;HOMOLOGOUS_SUPERFAMILY;HOMOLOGOUS_SUPERFAMILY	Multicopper oxidase, type 2;Multicopper oxidase, type 3;Cupredoxin;Cupredoxin;Multicopper oxidase, type 1;Cupredoxin;Cupredoxin;Cupredoxin;Cupredoxin;Cupredoxin;Cupredoxin	PF07731 (PFAM);PF07732 (PFAM);G3DSA:2.60.40.420 (GENE3D);G3DSA:2.60.40.420 (GENE3D);PF00394 (PFAM);G3DSA:2.60.40.420 (GENE3D);PTHR11709 (PANTHER);PTHR11709:SF270 (PANTHER);SSF49503 (SUPERFAMILY);SSF49503 (SUPERFAMILY);SSF49503 (SUPERFAMILY)		15.2693	0.510648	2.89857	5.07622	3.44873	2.38122	2.31889	2.39817	2.93494	0	1.47839	2.66245	3.81954	7.05293	2.66524	0	0	1.45185	0	1.59592	2.56611	1.54248	0	0	0	15.1687	4.56858	0	0	0	0.378196	0.540323	2.37274	5.81109	2.31587
darkred	CYE_r3.1SPE2_g031850.1	gibberellin 20-oxidase	0	0.939	GO:0000003;GO:0000902;GO:0006629;GO:0009058;GO:0016491;GO:0040007;GO:0043167;GO:0044281	reproduction;cell morphogenesis;lipid metabolic process;biosynthetic process;oxidoreductase activity;growth;ion binding;small molecule metabolic process	Biological Process;Biological Process;Biological Process;Biological Process;Molecular Function;Biological Process;Molecular Function;Biological Process	EC:1.14.11;EC:1.1.1.23;EC:1.14.11.12	Acting on paired donors, with incorporation or reduction of molecular oxygen. The oxygen incorporated need not be derived from O(2);Histidinol dehydrogenase;Gibberellin-44 dioxygenase	noIPR;IPR026992;IPR027443;IPR005123;noIPR;noIPR;IPR005123;noIPR	HOMOLOGOUS_SUPERFAMILY;DOMAIN;HOMOLOGOUS_SUPERFAMILY;DOMAIN;DOMAIN;DOMAIN;DOMAIN;DOMAIN	Glycosyl hydrolase, five-bladed beta-propellor domain superfamily;Non-haem dioxygenase N-terminal domain;Isopenicillin N synthase-like;Oxoglutarate/iron-dependent dioxygenase;Oxoglutarate/iron-dependent dioxygenase;Oxoglutarate/iron-dependent dioxygenase;Oxoglutarate/iron-dependent dioxygenase;Oxoglutarate/iron-dependent dioxygenase	PR00682 (PRINTS);PF14226 (PFAM);G3DSA:2.60.120.330 (GENE3D);PF03171 (PFAM);PTHR47990:SF26 (PANTHER);PTHR47990 (PANTHER);PS51471 (PROSITE_PROFILES);SSF51197 (SUPERFAMILY)	Phytohormone-related genes	6.08102	0	1.29092	2.2204	0	0	0	0	0	0	0	0	3.68556	0	0	2.08073	0	0	0	0	0	0	0	0	0	2.73318	1.05063	0	0	0	0	0	0	0	0
darkred	CYE_r3.1SPE2_g035720.1	FAS1 domain-containing protein SELMODRAFT_448915	0	0.7672	GO:0005575	cellular_component	Cellular Component			IPR000782;noIPR;noIPR;noIPR;noIPR;IPR036378	DOMAIN;DOMAIN;DOMAIN;DOMAIN;DOMAIN;HOMOLOGOUS_SUPERFAMILY	FAS1 domain;FAS1 domain;FAS1 domain;FAS1 domain;FAS1 domain;FAS1 domain superfamily	PF02469 (PFAM);mobidb-lite (MOBIDB_LITE);mobidb-lite (MOBIDB_LITE);PTHR36069 (PANTHER);PTHR36069:SF1 (PANTHER);SSF82153 (SUPERFAMILY)		116.041	56.0977	30.2606	8.1162	0.350872	0	0.324795	0	0	0.586743	0	0	180.54	38.4008	29.0581	22.1027	12.737	10.1025	5.44011	19.8048	0	0	0	0	0	136.112	46.2937	30.6889	24.1759	39.6997	0	0	0	0.1958	0
darkred	CYE_r3.1SPE3_g006290.1	polyadenylate-binding protein 6-like	0	0.8481	GO:0003729;GO:0005634;GO:0005829;GO:0032991	mRNA binding;nucleus;cytosol;protein-containing complex	Molecular Function;Cellular Component;Cellular Component;Cellular Component			IPR012677;IPR012677;IPR000504;IPR012677;IPR006515;IPR012677;noIPR;noIPR;noIPR;noIPR;noIPR;noIPR;noIPR;IPR000504;IPR000504;IPR000504;IPR000504;noIPR;IPR035979;IPR035979;IPR035979	HOMOLOGOUS_SUPERFAMILY;HOMOLOGOUS_SUPERFAMILY;DOMAIN;HOMOLOGOUS_SUPERFAMILY;FAMILY;HOMOLOGOUS_SUPERFAMILY;HOMOLOGOUS_SUPERFAMILY;HOMOLOGOUS_SUPERFAMILY;HOMOLOGOUS_SUPERFAMILY;HOMOLOGOUS_SUPERFAMILY;HOMOLOGOUS_SUPERFAMILY;HOMOLOGOUS_SUPERFAMILY;HOMOLOGOUS_SUPERFAMILY;DOMAIN;DOMAIN;DOMAIN;DOMAIN;DOMAIN;HOMOLOGOUS_SUPERFAMILY;HOMOLOGOUS_SUPERFAMILY;HOMOLOGOUS_SUPERFAMILY	Nucleotide-binding alpha-beta plait domain superfamily;Nucleotide-binding alpha-beta plait domain superfamily;RNA recognition motif domain;Nucleotide-binding alpha-beta plait domain superfamily;Polyadenylate binding protein, human types 1, 2, 3, 4;Nucleotide-binding alpha-beta plait domain superfamily;Nucleotide-binding alpha-beta plait domain superfamily;Nucleotide-binding alpha-beta plait domai…	G3DSA:3.30.70.330 (GENE3D);G3DSA:3.30.70.330 (GENE3D);PF00076 (PFAM);G3DSA:3.30.70.330 (GENE3D);TIGR01628 (TIGRFAM);G3DSA:3.30.70.330 (GENE3D);mobidb-lite (MOBIDB_LITE);mobidb-lite (MOBIDB_LITE);mobidb-lite (MOBIDB_LITE);mobidb-lite (MOBIDB_LITE);mobidb-lite (MOBIDB_LITE);PTHR24012 (PANTHER);PTHR24012:SF759 (PANTHER);PS50102 (PROSITE_PROFILES);PS50102 (PROSITE_PROFILES);PS50102 (PROSITE_PROFILES)…		15.6147	0	1.22391	0.612135	0	0	0	0	0.279203	0	3.12124	3.79391	0.926588	0	0	0	0	0	1.03959	0	0	0	0	0	1.1838	3.07108	1.47731	0	0	0	0	0	6.5766	4.27836	1.53143
darkred	CYE_r3.1SPE3_g008370.1	palmitoyl-acyl carrier protein thioesterase, chloroplastic	0	0.7959	GO:0006629;GO:0009058;GO:0009536;GO:0016746;GO:0044281	lipid metabolic process;biosynthetic process;plastid;transferase activity, transferring acyl groups;small molecule metabolic process	Biological Process;Biological Process;Cellular Component;Molecular Function;Biological Process	EC:2.3.1.85;EC:3.1.2.14	Fatty-acid synthase system;Oleoyl-[acyl-carrier-protein] hydrolase	noIPR;IPR002864;noIPR;noIPR;IPR029069;IPR029069	HOMOLOGOUS_SUPERFAMILY;FAMILY;FAMILY;FAMILY;HOMOLOGOUS_SUPERFAMILY;HOMOLOGOUS_SUPERFAMILY	P-loop containing nucleoside triphosphate hydrolase;Acyl-ACP thioesterase;Acyl-ACP thioesterase;Acyl-ACP thioesterase;HotDog domain superfamily;HotDog domain superfamily	G3DSA:3.10.129.10 (GENE3D);PF01643 (PFAM);PTHR31727:SF2 (PANTHER);PTHR31727 (PANTHER);SSF54637 (SUPERFAMILY);SSF54637 (SUPERFAMILY)		3.89406	0	0	0	0	0	0	0	0	0	0	0	70.7194	23.4956	8.40919	5.76914	0	0	0	0	0	0	0	0	0	28.292	0	0	0	0	0	0	0	0	0
darkred	CYE_r3.1SPE3_g016860.1	zinc finger CCCH domain-containing protein 2	0	0.8119	GO:0043167	ion binding	Molecular Function			IPR000571;noIPR;noIPR;noIPR;noIPR;noIPR;IPR000571;IPR036855	DOMAIN;DOMAIN;DOMAIN;DOMAIN;DOMAIN;DOMAIN;DOMAIN;HOMOLOGOUS_SUPERFAMILY	Zinc finger, CCCH-type;Zinc finger, CCCH-type;Zinc finger, CCCH-type;Zinc finger, CCCH-type;Zinc finger, CCCH-type;Zinc finger, CCCH-type;Zinc finger, CCCH-type;Zinc finger, CCCH-type superfamily	PF00642 (PFAM);G3DSA:1.10.150.840 (GENE3D);mobidb-lite (MOBIDB_LITE);mobidb-lite (MOBIDB_LITE);PTHR14493:SF90 (PANTHER);PTHR14493 (PANTHER);PS50103 (PROSITE_PROFILES);SSF90229 (SUPERFAMILY)		11.7417	0	0.103391	0	0	0	0	0	0	0	0	0	3.64399	0	0.317326	1.74415	0	0	0	0	0	0	0	0	0	3.75576	0	0	0	0	0	0	0	0	0
darkred	CYE_r3.1SPE3_g021810.1	(R)-mandelonitrile lyase-like	0	0.9234	GO:0005575;GO:0016491;GO:0016829;GO:0043167	cellular_component;oxidoreductase activity;lyase activity;ion binding	Cellular Component;Molecular Function;Molecular Function;Molecular Function	EC:4.1.2.10	(R)-mandelonitrile lyase	IPR012132;IPR000172;IPR036188;noIPR;IPR007867;noIPR;noIPR;noIPR;IPR036188	FAMILY;DOMAIN;HOMOLOGOUS_SUPERFAMILY;HOMOLOGOUS_SUPERFAMILY;DOMAIN;DOMAIN;DOMAIN;DOMAIN;HOMOLOGOUS_SUPERFAMILY	Glucose-methanol-choline oxidoreductase;Glucose-methanol-choline oxidoreductase, N-terminal;FAD/NAD(P)-binding domain superfamily;FAD/NAD(P)-binding domain superfamily;Glucose-methanol-choline oxidoreductase, C-terminal;Glucose-methanol-choline oxidoreductase, C-terminal;Glucose-methanol-choline oxidoreductase, C-terminal;Glucose-methanol-choline oxidoreductase, C-terminal;FAD/NAD(P)-binding doma…	PIRSF000137 (PIRSF);PF00732 (PFAM);G3DSA:3.50.50.60 (GENE3D);G3DSA:3.30.410.40 (GENE3D);PF05199 (PFAM);PTHR45968:SF2 (PANTHER);PTHR45968 (PANTHER);SSF54373 (SUPERFAMILY);SSF51905 (SUPERFAMILY)		7.15687	0.359852	0.20353	0.460541	0.221985	0.263106	0	0.149044	0.219453	0	0	0	6.50532	0	0	0	0	0	0	0.402957	0	0.293203	0	0	0	5.63258	0	2.01078	0.587803	0	0	0	0.147788	0	0.183492
darkred	CYE_r3.1SPE3_g025580.1	protein GAMETE EXPRESSED 1-like	0	0.8593	GO:0005575	cellular_component	Cellular Component			IPR040346;noIPR	FAMILY;FAMILY	GEX1/Brambleberry;GEX1/Brambleberry	PTHR33538 (PANTHER);PTHR33538:SF2 (PANTHER)		7.4937	0	0.325698	0.439825	0.256236	0	0	0.334795	0	0	0	0	8.81007	0	0.947704	0	0	0	2.34115	0	0	0	0	0	0	6.89569	0	0	0	0	0	0	0.321445	0	0
darkred	CYE_r3.1SPE3_g027430.1	fasciclin-like arabinogalactan protein 21	0	0.8349	GO:0005575	cellular_component	Cellular Component			IPR000782;noIPR;noIPR;IPR000782;IPR036378;IPR036378	DOMAIN;DOMAIN;DOMAIN;DOMAIN;HOMOLOGOUS_SUPERFAMILY;HOMOLOGOUS_SUPERFAMILY	FAS1 domain;FAS1 domain;FAS1 domain;FAS1 domain;FAS1 domain superfamily;FAS1 domain superfamily	PF02469 (PFAM);PTHR33985:SF19 (PANTHER);PTHR33985 (PANTHER);PS50213 (PROSITE_PROFILES);SSF82153 (SUPERFAMILY);SSF82153 (SUPERFAMILY)	Cell wall-related genes	7.5009	0.429251	0.216461	0.657346	0	0.488755	0.10529	0	0	0	0.159802	0.152806	0	0	0	1.0593	0	0	0	0	0	0	1.91408	0	0	2.99386	0	0	0	0	0.698433	0	0	0.306421	0.522485
darkred	CYE_r3.1SPE3_g028170.1	glutamic acid-rich	0	0.7195	GO:0005575	cellular_component	Cellular Component			noIPR;noIPR;noIPR;noIPR;noIPR;noIPR;noIPR;noIPR;noIPR;noIPR;noIPR	DOMAIN;DOMAIN;DOMAIN;DOMAIN;DOMAIN;DOMAIN;DOMAIN;DOMAIN;DOMAIN;DOMAIN;DOMAIN	Domain of unknown function DUF4219;Domain of unknown function DUF4219;Domain of unknown function DUF4219;Domain of unknown function DUF4219;Domain of unknown function DUF4219;Domain of unknown function DUF4219;Domain of unknown function DUF4219;Domain of unknown function DUF4219;Domain of unknown function DUF4219;Domain of unknown function DUF4219;Domain of unknown function DUF4219	mobidb-lite (MOBIDB_LITE);mobidb-lite (MOBIDB_LITE);mobidb-lite (MOBIDB_LITE);mobidb-lite (MOBIDB_LITE);mobidb-lite (MOBIDB_LITE);mobidb-lite (MOBIDB_LITE);mobidb-lite (MOBIDB_LITE);mobidb-lite (MOBIDB_LITE);mobidb-lite (MOBIDB_LITE);PTHR36143 (PANTHER);PTHR36143:SF4 (PANTHER)		49.6193	6.87819	8.04239	1.82354	0.844064	1.67816	1.23814	0.503396	1.57384	1.44844	0	0	46.8025	15.7399	6.70222	10.1521	9.51319	0	0	4.00538	0	1.10764	0	0	0	38.2565	10.0873	5.71592	3.89147	4.39273	1.90768	3.38448	0	0	0
darkred	CYE_r3.1SPE3_g036140.1	putative fasciclin-like arabinogalactan protein 20	0	0.8242						IPR036378;IPR000782;noIPR;noIPR;noIPR;noIPR;IPR000782;IPR000782;IPR036378;IPR036378	HOMOLOGOUS_SUPERFAMILY;DOMAIN;DOMAIN;DOMAIN;DOMAIN;DOMAIN;DOMAIN;DOMAIN;HOMOLOGOUS_SUPERFAMILY;HOMOLOGOUS_SUPERFAMILY	FAS1 domain superfamily;FAS1 domain;FAS1 domain;FAS1 domain;FAS1 domain;FAS1 domain;FAS1 domain;FAS1 domain;FAS1 domain superfamily;FAS1 domain superfamily	G3DSA:2.30.180.10 (GENE3D);PF02469 (PFAM);mobidb-lite (MOBIDB_LITE);mobidb-lite (MOBIDB_LITE);PTHR33985:SF17 (PANTHER);PTHR33985 (PANTHER);PS50213 (PROSITE_PROFILES);PS50213 (PROSITE_PROFILES);SSF82153 (SUPERFAMILY);SSF82153 (SUPERFAMILY)	Cell wall-related genes	33.5717	3.65699	1.39948	0.997676	0.545558	0.497191	0.448706	0	0.301854	0	0.262627	0.422148	10.5143	2.73448	4.65595	3.13365	1.57022	0	3.46571	3.53573	0	0.908712	0	0	0	13.2736	0.593351	0	0.168903	0	0	0	0	0	0
darkred	CYE_r3.1SPE4_g001940.1	lactosylceramide 4-alpha-galactosyltransferase	0	0.8475	GO:0003674;GO:0005575	molecular_function;cellular_component	Molecular Function;Cellular Component			IPR007577;noIPR;IPR007652;noIPR;noIPR;IPR029044	CONSERVED_SITE;CONSERVED_SITE;DOMAIN;DOMAIN;DOMAIN;HOMOLOGOUS_SUPERFAMILY	Glycosyltransferase, DXD sugar-binding motif;Glycosyltransferase, DXD sugar-binding motif;Alpha 1,4-glycosyltransferase domain;Alpha 1,4-glycosyltransferase domain;Alpha 1,4-glycosyltransferase domain;Nucleotide-diphospho-sugar transferases	PF04488 (PFAM);G3DSA:3.90.550.20 (GENE3D);PF04572 (PFAM);PTHR46781:SF5 (PANTHER);PTHR46781 (PANTHER);SSF53448 (SUPERFAMILY)		20.9887	0.158854	0.282672	0.507764	0.097544	0.113339	0.907186	0.286158	0	0	3.42784	0.546398	17.0501	4.87602	1.30342	5.59834	0	0	0	0.361631	1.47039	0.350842	0	0	0	14.7368	0	0	0	1.15821	2.29283	0.854235	1.50024	1.71878	1.63979
darkred	CYE_r3.1SPE5_g022930.1	oleosin 16.4 kDa-like	2.2e-110	0.7754	GO:0000003;GO:0005811;GO:0006950;GO:0048856	reproduction;lipid droplet;response to stress;anatomical structure development	Biological Process;Cellular Component;Biological Process;Biological Process			IPR000136;noIPR;noIPR;noIPR;noIPR;IPR000136;noIPR	FAMILY;FAMILY;FAMILY;FAMILY;FAMILY;FAMILY;FAMILY	Oleosin;Oleosin;Oleosin;Oleosin;Oleosin;Oleosin;Oleosin	PF01277 (PFAM);G3DSA:1.20.120.20 (GENE3D);mobidb-lite (MOBIDB_LITE);mobidb-lite (MOBIDB_LITE);mobidb-lite (MOBIDB_LITE);PTHR33203 (PANTHER);PTHR33203:SF44 (PANTHER)		9.21938	0	0	0	0	0	0	0.779531	0.868897	0	0.870308	2.3596	0.285679	0	3.60949	0	0	0	0	0	0	0	0	0	0	9.93327	2.48771	0	0	0	0	0	0	0.641853	0
darkred	CYE_r3.1SPE5_g026870.1	protein YLS3	2.7e-137	0.8461	GO:0005575	cellular_component	Cellular Component			noIPR;IPR016140;IPR043325;noIPR;noIPR;IPR036312	HOMOLOGOUS_SUPERFAMILY;DOMAIN;FAMILY;FAMILY;FAMILY;HOMOLOGOUS_SUPERFAMILY	NagB/RpiA transferase-like;Bifunctional inhibitor/plant lipid transfer protein/seed storage helical domain;Alpha-Amylase Inhibitors (AAI), Lipid Transfer (LT) and Seed Storage (SS) Protein;Alpha-Amylase Inhibitors (AAI), Lipid Transfer (LT) and Seed Storage (SS) Protein;Alpha-Amylase Inhibitors (AAI), Lipid Transfer (LT) and Seed Storage (SS) Protein;Bifunctional inhibitor/plant lipid transfer pr…	G3DSA:1.10.110.10 (GENE3D);PF14368 (PFAM);PTHR33044 (PANTHER);PTHR33044:SF11 (PANTHER);cd00010 (CDD);SSF47699 (SUPERFAMILY)		402.296	4.38447	1.954	0	0	0	0	0	0	0	0	0	865.181	529.566	171.663	99.1286	29.0826	8.73336	0	1.92017	0	0	0	0	0	593.657	29.8458	21.8019	0	0	0	0	0	0	0
darkred	CYE_r3.1SPE5_g028160.1	thaumatin-like protein	7e-57	0.9926	GO:0005576;GO:0006950	extracellular region;response to stress	Cellular Component;Biological Process			IPR001938;IPR037176;IPR001938;noIPR;IPR001938;IPR001938;IPR037176	FAMILY;HOMOLOGOUS_SUPERFAMILY;FAMILY;FAMILY;FAMILY;FAMILY;HOMOLOGOUS_SUPERFAMILY	Thaumatin family;Osmotin/thaumatin-like superfamily;Thaumatin family;Thaumatin family;Thaumatin family;Thaumatin family;Osmotin/thaumatin-like superfamily	PIRSF002703 (PIRSF);G3DSA:2.60.110.10 (GENE3D);PF00314 (PFAM);PTHR31048:SF126 (PANTHER);PTHR31048 (PANTHER);PS51367 (PROSITE_PROFILES);SSF49870 (SUPERFAMILY)		260.31	181.96	0.982834	116.501	0.937177	1.22094	77.7818	54.944	30.7946	0.343656	0.817925	28.4645	11.0379	9.98685	11.3794	10.1805	12.4312	18.8374	140.306	10.6633	4.98344	5.11011	8.46448	4.61614	17.9812	8.0752	5.60416	8.55367	8.84313	109.147	3.09473	5.27038	0.776958	0.508367	2.14521
darkred	CYE_r3.1SPE5_g029090.1	uclacyanin 1-like	7.5e-159	0.7897	GO:0005886;GO:0006091;GO:0016491	plasma membrane;generation of precursor metabolites and energy;oxidoreductase activity	Cellular Component;Biological Process;Molecular Function			IPR008972;IPR003245;noIPR;noIPR;noIPR;IPR039391;IPR003245;noIPR;IPR008972	HOMOLOGOUS_SUPERFAMILY;DOMAIN;DOMAIN;DOMAIN;DOMAIN;FAMILY;DOMAIN;DOMAIN;HOMOLOGOUS_SUPERFAMILY	Cupredoxin;Phytocyanin domain;Phytocyanin domain;Phytocyanin domain;Phytocyanin domain;Phytocyanin;Phytocyanin domain;Phytocyanin domain;Cupredoxin	G3DSA:2.60.40.420 (GENE3D);PF02298 (PFAM);mobidb-lite (MOBIDB_LITE);mobidb-lite (MOBIDB_LITE);PTHR33021:SF33 (PANTHER);PTHR33021 (PANTHER);PS51485 (PROSITE_PROFILES);cd04216 (CDD);SSF49503 (SUPERFAMILY)		5.96629	2.15711	1.49476	0	0	0	0	0	0	0	0	0	3.22157	3.2239	0	0	0	0	0	0	0	0	0	0	0	4.97222	0	0	0	0	0	0	0	0	0
darkred	CYE_r3.1SPE6_g015080.1	mRNAion factor	6.4e-16	0.9189	GO:0003700;GO:0005634;GO:0009058;GO:0034641;GO:0048856	DNA-binding transcription factor activity;nucleus;biosynthetic process;cellular nitrogen compound metabolic process;anatomical structure development	Molecular Function;Cellular Component;Biological Process;Biological Process;Biological Process			noIPR	HOMOLOGOUS_SUPERFAMILY	Carbon-nitrogen hydrolase superfamily	mobidb-lite (MOBIDB_LITE)		11.3863	8.61124	0	1.70997	2.27854	0.546124	2.50104	1.72133	0	1.41458	2.31886	0	0	8.84397	6.50786	8.0013	0	7.28214	0	4.57415	0	1.92689	6.50596	2.66844	0	5.24063	1.13628	0	6.37972	0	2.9068	0	3.23011	7.58964	4.01229
darkred	CYE_r3.1SPE6_g016670.1	GDSL esterase/lipase At1g71250-like	0	0.8611	GO:0003674	molecular_function	Molecular Function	EC:3.1.1.1;EC:3.1.1.3	Carboxylesterase;Triacylglycerol lipase	IPR001087;IPR036514;noIPR;noIPR	DOMAIN;HOMOLOGOUS_SUPERFAMILY;HOMOLOGOUS_SUPERFAMILY;HOMOLOGOUS_SUPERFAMILY	GDSL lipase/esterase;SGNH hydrolase superfamily;SGNH hydrolase superfamily;SGNH hydrolase superfamily	PF00657 (PFAM);G3DSA:3.40.50.1110 (GENE3D);PTHR45648:SF7 (PANTHER);PTHR45648 (PANTHER)		55.1955	0	0	0	0	0	0	0	0	0	0	0	50.3202	13.6137	10.1367	6.54791	0	1.44762	0	0	0	0	1.36518	0	0	49.007	3.57646	0	1.54748	0	0	0	0	1.38277	0
darkred	CYE_r3.1SPE7_g017020.1	sugar transport protein 14	0	0.9587	GO:0005575;GO:0022857	cellular_component;transmembrane transporter activity	Cellular Component;Molecular Function			IPR003663;noIPR;IPR005828;IPR003663;noIPR;noIPR;IPR020846;noIPR;IPR036259	FAMILY;FAMILY;FAMILY;FAMILY;FAMILY;FAMILY;DOMAIN;DOMAIN;HOMOLOGOUS_SUPERFAMILY	Sugar/inositol transporter;Sugar/inositol transporter;Major facilitator, sugar transporter-like;Sugar/inositol transporter;Sugar/inositol transporter;Sugar/inositol transporter;Major facilitator superfamily domain;Major facilitator superfamily domain;MFS transporter superfamily	PR00171 (PRINTS);G3DSA:1.20.1250.20 (GENE3D);PF00083 (PFAM);TIGR00879 (TIGRFAM);PTHR23500 (PANTHER);PTHR23500:SF431 (PANTHER);PS50850 (PROSITE_PROFILES);cd17361 (CDD);SSF103473 (SUPERFAMILY)		19.1891	3.03539	4.29899	2.54226	4.19588	2.72755	2.80223	4.41283	5.62342	2.16836	6.02264	6.50386	8.24999	1.93209	3.90385	7.68346	0	0	0	2.35758	0	3.3335	3.85779	1.57411	0	19.1934	3.42474	1.25487	0	0.501144	0	0.794656	4.51989	5.19288	6.25045
darkred	CYE_r3.1SPE7_g018700.1	protein NRT1/ PTR FAMILY 6.2	0	0.9215	GO:0005575;GO:0022857	cellular_component;transmembrane transporter activity	Cellular Component;Molecular Function			IPR000109;noIPR;IPR000109;noIPR;IPR036259	FAMILY;FAMILY;FAMILY;FAMILY;HOMOLOGOUS_SUPERFAMILY	Proton-dependent oligopeptide transporter family;Proton-dependent oligopeptide transporter family;Proton-dependent oligopeptide transporter family;Proton-dependent oligopeptide transporter family;MFS transporter superfamily	PF00854 (PFAM);PTHR11654:SF85 (PANTHER);PTHR11654 (PANTHER);cd17413 (CDD);SSF103473 (SUPERFAMILY)		0	0	0	0	0	0	0	0	0	0	0	0	9.45761	5.45157	0	5.09396	0	0	0	0	0	0	0	0	0	9.70256	0	0	0	0	0	0	0	0	0
darkred	CYE_r3.1SPE8_g015330.1	uncharacterized protein LOC110750344	0	0.8538	GO:0005739;GO:0006091	mitochondrion;generation of precursor metabolites and energy	Cellular Component;Biological Process								10.4965	1.50716	2.37746	1.95365	0	0	0	0	0	0	0	0	31.5563	16.8018	3.50577	0	0	0	0	2.89611	0	0	0	0	0	16.7561	0	0	0	0	0	0	1.66051	2.49363	3.4244
darkred	CYE_r3.1SPE8_g025620.1	probable BOI-related E3 ubiquitin-protein ligase 3	0	0.857	GO:0003674;GO:0006464	molecular_function;cellular protein modification process	Molecular Function;Biological Process			noIPR;IPR013083;IPR017066;noIPR;IPR017066;IPR001841	HOMOLOGOUS_SUPERFAMILY;HOMOLOGOUS_SUPERFAMILY;FAMILY;FAMILY;FAMILY;DOMAIN	Nucleoside phosphorylase superfamily;Zinc finger, RING/FYVE/PHD-type;E3 ubiquitin-protein ligase BOI-like;E3 ubiquitin-protein ligase BOI-like;E3 ubiquitin-protein ligase BOI-like;Zinc finger, RING-type	PF13920 (PFAM);G3DSA:3.30.40.10 (GENE3D);PIRSF036836 (PIRSF);PTHR42647:SF6 (PANTHER);PTHR42647 (PANTHER);PS50089 (PROSITE_PROFILES)		6.23341	0	1.20791	0.872666	0.415011	0.212006	0	0.749273	0.482548	2.48981	1.76329	2.9507	15.268	1.09136	0	0	0	0	0	0.564456	0	0	0	0	0	2.68426	4.08504	0	0	0	0	0	1.64934	2.52411	1.54219
tan	CYE_r3.1SPA0_g000500.1	U-box domain-containing protein 7-like	0	0.9029						IPR011989;noIPR;noIPR;noIPR;noIPR;IPR016024	HOMOLOGOUS_SUPERFAMILY;HOMOLOGOUS_SUPERFAMILY;HOMOLOGOUS_SUPERFAMILY;HOMOLOGOUS_SUPERFAMILY;HOMOLOGOUS_SUPERFAMILY;HOMOLOGOUS_SUPERFAMILY	Armadillo-like helical;Armadillo-like helical;Armadillo-like helical;Armadillo-like helical;Armadillo-like helical;Armadillo-type fold	G3DSA:1.25.10.10 (GENE3D);mobidb-lite (MOBIDB_LITE);mobidb-lite (MOBIDB_LITE);PTHR46700:SF2 (PANTHER);PTHR46700 (PANTHER);SSF48371 (SUPERFAMILY)		8.80048	3.0525	0.287149	0.575725	0.269768	0.364977	0.783277	1.07527	0	0	1.01181	2.12877	0	2.76976	5.16326	4.98783	0	0	0	0	0	0	0	0	0	1.83076	0	0	0	0	0	0	0.550408	0.851275	1.63864
tan	CYE_r3.1SPA0_g008370.1	UDP-galactose/UDP-glucose transporter 4-like	0	0.9327	GO:0005783;GO:0005794;GO:0022857	endoplasmic reticulum;Golgi apparatus;transmembrane transporter activity	Cellular Component;Cellular Component;Molecular Function			IPR013657;noIPR;noIPR;noIPR;noIPR;noIPR	FAMILY;FAMILY;FAMILY;FAMILY;FAMILY;FAMILY	UAA transporter;UAA transporter;UAA transporter;UAA transporter;UAA transporter;UAA transporter	PF08449 (PFAM);mobidb-lite (MOBIDB_LITE);mobidb-lite (MOBIDB_LITE);PTHR10778:SF33 (PANTHER);PTHR10778 (PANTHER);SSF103481 (SUPERFAMILY)	Transporter and aquaporin genes	2.90694	0	0	0	0	0	0	0	0	0	0	0	2.4668	6.05073	2.70814	2.11662	0	2.0412	0	0	0	0	0	0	0	9.35835	0	0	0	0	0	0.949574	3.13903	4.07791	1.85292
tan	CYE_r3.1SPA0_g014150.1	phospholipase A1-IIgamma-like	0	0.8086	GO:0003674;GO:0006629	molecular_function;lipid metabolic process	Molecular Function;Biological Process	EC:3.1.1.32;EC:3.1.1.1	Phospholipase A(1);Carboxylesterase	IPR002921;noIPR;noIPR;IPR033556;noIPR;noIPR;IPR029058	DOMAIN;DOMAIN;DOMAIN;FAMILY;FAMILY;FAMILY;HOMOLOGOUS_SUPERFAMILY	Fungal lipase-like domain;Fungal lipase-like domain;Fungal lipase-like domain;Phospholipase A1-II;Phospholipase A1-II;Phospholipase A1-II;Alpha/Beta hydrolase fold	PF01764 (PFAM);G3DSA:3.40.50.12520 (GENE3D);mobidb-lite (MOBIDB_LITE);PTHR31828 (PANTHER);PTHR31828:SF20 (PANTHER);cd00519 (CDD);SSF53474 (SUPERFAMILY)		1.39004	0.391942	0.95126	0.480212	0.154325	0.315622	0.133502	0.087025	0	0	0	0.037255	17.067	13.5957	4.85048	10.6139	7.15067	9.83637	1.1416	4.60767	0	0.456093	0.765251	0.557675	5.61033	4.23449	6.33913	3.10543	0	5.65133	1.30491	0.506441	0.413862	0.269957	0
tan	CYE_r3.1SPA0_g014160.1	phospholipase A1-IIgamma-like	2.4e-80	0.7955	GO:0003674;GO:0006629	molecular_function;lipid metabolic process	Molecular Function;Biological Process	EC:3.1.1.32;EC:3.1.1.1	Phospholipase A(1);Carboxylesterase	noIPR;noIPR;IPR033556	FAMILY;FAMILY;FAMILY	WAT1-related protein;WAT1-related protein;Phospholipase A1-II	G3DSA:3.40.50.12520 (GENE3D);PTHR31828:SF19 (PANTHER);PTHR31828 (PANTHER)		5.31768	6.2997	4.61663	2.81914	2.12934	4.92025	1.65412	1.09865	0.241589	0.901912	0	0.686447	49.4898	55.8475	49.0063	80.4738	25.3323	34.66	3.33401	20.9877	3.07865	3.64876	7.73785	5.33368	13.8829	35.9172	16.7096	14.1138	19.5427	14.5615	7.30747	8.56674	1.37532	0.241052	0.152229
tan	CYE_r3.1SPA0_g014220.1	phospholipase A1-IIgamma-like	0	0.8121	GO:0003674;GO:0006629	molecular_function;lipid metabolic process	Molecular Function;Biological Process	EC:3.1.1.32;EC:3.1.1.1	Phospholipase A(1);Carboxylesterase	noIPR;IPR002921;noIPR;noIPR;IPR033556;noIPR;noIPR;IPR029058	FAMILY;DOMAIN;DOMAIN;DOMAIN;FAMILY;FAMILY;FAMILY;HOMOLOGOUS_SUPERFAMILY	SAP30-binding protein;Fungal lipase-like domain;Fungal lipase-like domain;Fungal lipase-like domain;Phospholipase A1-II;Phospholipase A1-II;Phospholipase A1-II;Alpha/Beta hydrolase fold	G3DSA:3.40.50.12520 (GENE3D);PF01764 (PFAM);mobidb-lite (MOBIDB_LITE);mobidb-lite (MOBIDB_LITE);PTHR31828 (PANTHER);PTHR31828:SF20 (PANTHER);cd00519 (CDD);SSF53474 (SUPERFAMILY)		212.519	155.347	107.007	53.7546	73.7674	51.5706	15.6329	32.3636	15.5219	3.57285	3.31972	10.5962	171.445	222.841	193.215	334.434	90.3006	128.138	25.9249	92.479	14.0996	13.9569	29.1603	33.0463	84.3424	182.585	59.5502	45.2869	51.1104	123.642	33.4517	18.3737	1.8278	3.17377	1.48457
tan	CYE_r3.1SPA0_g014420.1	U-box domain-containing protein 7-like	0	0.9029						IPR011989;noIPR;noIPR;noIPR;noIPR;IPR016024	HOMOLOGOUS_SUPERFAMILY;HOMOLOGOUS_SUPERFAMILY;HOMOLOGOUS_SUPERFAMILY;HOMOLOGOUS_SUPERFAMILY;HOMOLOGOUS_SUPERFAMILY;HOMOLOGOUS_SUPERFAMILY	Armadillo-like helical;Armadillo-like helical;Armadillo-like helical;Armadillo-like helical;Armadillo-like helical;Armadillo-type fold	G3DSA:1.25.10.10 (GENE3D);mobidb-lite (MOBIDB_LITE);mobidb-lite (MOBIDB_LITE);PTHR46700:SF2 (PANTHER);PTHR46700 (PANTHER);SSF48371 (SUPERFAMILY)		4.7886	0.884286	0.175904	0	0.23368	0.674655	0.240927	0	0.426754	0	1.20322	0.528827	0	0	5.84322	4.20098	0	0	0	0	0	0.365691	0	0	0.952284	1.77475	1.5088	0	0	0	0	0	0.646782	0.569269	0.205064
tan	CYE_r3.1SPA0_g016620.1	UDP-glycosyltransferase 88F5-like	0	0.9432	GO:0016757	transferase activity, transferring glycosyl groups	Molecular Function			IPR002213;noIPR;noIPR;noIPR;noIPR;noIPR;noIPR	FAMILY;FAMILY;FAMILY;FAMILY;FAMILY;FAMILY;FAMILY	UDP-glucuronosyl/UDP-glucosyltransferase;UDP-glucuronosyl/UDP-glucosyltransferase;UDP-glucuronosyl/UDP-glucosyltransferase;UDP-glucuronosyl/UDP-glucosyltransferase;UDP-glucuronosyl/UDP-glucosyltransferase;UDP-glucuronosyl/UDP-glucosyltransferase;UDP-glucuronosyl/UDP-glucosyltransferase	PF00201 (PFAM);G3DSA:3.40.50.2000 (GENE3D);G3DSA:3.40.50.2000 (GENE3D);PTHR48048:SF20 (PANTHER);PTHR48048 (PANTHER);cd03784 (CDD);SSF53756 (SUPERFAMILY)	Cell wall-related genes	0	0	0.299246	0.779459	0.756164	0.861349	0.716382	0.666119	0	0	1.23611	0	10.7052	4.09425	2.93222	5.01986	0	1.45152	0	0.341903	0	0.578305	0	1.3325	0	10.0125	0.827257	0	0	0	0	0	1.47143	0.614443	1.58155
tan	CYE_r3.1SPA0_g024020.1	vegetative cell wall protein gp1	1.6e-52	0.7473						noIPR;noIPR	HOMOLOGOUS_SUPERFAMILY;HOMOLOGOUS_SUPERFAMILY	Thioredoxin-like superfamily;Thioredoxin-like superfamily	mobidb-lite (MOBIDB_LITE);mobidb-lite (MOBIDB_LITE)		56.639	1.2992	2.17343	0	0.135267	0	0	0	0	0	0	0	71.218	59.7249	199.822	71.8539	14.2681	8.34028	0	0	0	0	0	0	0	171.732	14.5105	3.79403	0	0	0	0	0	0	0
tan	CYE_r3.1SPA0_g029150.1	glycine-rich protein 5-like	1.5e-81	0.8363						noIPR;noIPR	REPEAT;REPEAT	Pentatricopeptide repeat;Pentatricopeptide repeat	mobidb-lite (MOBIDB_LITE);mobidb-lite (MOBIDB_LITE)		1042.28	58.6972	29.7713	1.37855	0.489962	0	0	0	0	0	0	0	71.6299	328.636	1836.14	879.89	158.263	140.113	0	12.8947	0	0	0	0	0	1188.08	147.667	88.0463	0.806796	22.6084	1.38167	0	0	0	0
tan	CYE_r3.1SPA0_g029980.1	protein SIEVE ELEMENT OCCLUSION B-like	0	0.926	GO:0048856	anatomical structure development	Biological Process			IPR027944;IPR027942;noIPR;IPR039299	DOMAIN;DOMAIN;DOMAIN;FAMILY	Sieve element occlusion, C-terminal;Sieve element occlusion, N-terminal;Sieve element occlusion, N-terminal;Protein SIEVE ELEMENT OCCLUSION	PF14577 (PFAM);PF14576 (PFAM);PTHR33232:SF18 (PANTHER);PTHR33232 (PANTHER)		2.07734	0	0.464055	1.04427	0.619702	0	0	0	0	0	0	0	2.07963	5.70682	0.760597	0	0	0	0	0	0	2.11017	0	0	0	2.34599	1.8435	0	0	0	0	0	0.034397	0	0.152738
tan	CYE_r3.1SPA0_g071900.1	putative invertase inhibitor	7.5e-111	0.8618	GO:0030234	enzyme regulator activity	Molecular Function	EC:3.1.1.11;EC:3.1.1.1	Pectinesterase;Carboxylesterase	IPR006501;IPR006501;IPR035513;noIPR;noIPR;IPR034088;IPR035513	DOMAIN;DOMAIN;HOMOLOGOUS_SUPERFAMILY;HOMOLOGOUS_SUPERFAMILY;HOMOLOGOUS_SUPERFAMILY;FAMILY;HOMOLOGOUS_SUPERFAMILY	Pectinesterase inhibitor domain;Pectinesterase inhibitor domain;Invertase/pectin methylesterase inhibitor domain superfamily;Invertase/pectin methylesterase inhibitor domain superfamily;Invertase/pectin methylesterase inhibitor domain superfamily;Pla a 1-like;Invertase/pectin methylesterase inhibitor domain superfamily	TIGR01614 (TIGRFAM);PF04043 (PFAM);G3DSA:1.20.140.40 (GENE3D);PTHR31080 (PANTHER);PTHR31080:SF239 (PANTHER);cd15795 (CDD);SSF101148 (SUPERFAMILY)		52.1385	3.75702	3.23854	2.58821	1.63281	1.08621	1.04857	3.37672	3.2703	0	0.391392	0	0	10.4451	22.6815	49.4276	1.73985	4.8048	0	1.01035	0	1.52032	1.197	0.712577	6.59836	13.5461	4.70597	6.51641	1.01595	1.84321	5.09753	2.8343	0.747824	0.538901	1.04909
tan	CYE_r3.1SPA0_g072540.1	AT-hook motif nuclear-localized protein 24	0	0.9161	GO:0000003;GO:0003677;GO:0003700;GO:0005634;GO:0009058;GO:0034641;GO:0048856	reproduction;DNA binding;DNA-binding transcription factor activity;nucleus;biosynthetic process;cellular nitrogen compound metabolic process;anatomical structure development	Biological Process;Molecular Function;Molecular Function;Cellular Component;Biological Process;Biological Process;Biological Process			IPR005175;IPR014476;noIPR;noIPR;noIPR;noIPR;noIPR;IPR014476;noIPR;IPR005175;IPR005175;noIPR	DOMAIN;FAMILY;FAMILY;FAMILY;FAMILY;FAMILY;FAMILY;FAMILY;FAMILY;DOMAIN;DOMAIN;DOMAIN	PPC domain;AT-hook motif nuclear-localized protein 15-29;AT-hook motif nuclear-localized protein 15-29;AT-hook motif nuclear-localized protein 15-29;AT-hook motif nuclear-localized protein 15-29;AT-hook motif nuclear-localized protein 15-29;AT-hook motif nuclear-localized protein 15-29;AT-hook motif nuclear-localized protein 15-29;AT-hook motif nuclear-localized protein 15-29;PPC domain;PPC domai…	PF03479 (PFAM);PIRSF016021 (PIRSF);G3DSA:3.30.1330.80 (GENE3D);mobidb-lite (MOBIDB_LITE);mobidb-lite (MOBIDB_LITE);mobidb-lite (MOBIDB_LITE);mobidb-lite (MOBIDB_LITE);PTHR31100 (PANTHER);PTHR31100:SF15 (PANTHER);PS51742 (PROSITE_PROFILES);cd11378 (CDD);SSF117856 (SUPERFAMILY)		10.3826	0.558083	0.223911	0	0.070283	0	0	0	0	0	0	0	0	0.424964	2.36881	5.47133	0	0	0	0.080976	0	0	0	0	0	6.78454	1.746	0.822596	0	0	0.343572	0	0	0.138093	0
tan	CYE_r3.1SPA0_g072580.1	AT-hook motif nuclear-localized protein 24	0	0.9161	GO:0000003;GO:0003677;GO:0003700;GO:0005634;GO:0009058;GO:0034641;GO:0048856	reproduction;DNA binding;DNA-binding transcription factor activity;nucleus;biosynthetic process;cellular nitrogen compound metabolic process;anatomical structure development	Biological Process;Molecular Function;Molecular Function;Cellular Component;Biological Process;Biological Process;Biological Process			IPR005175;IPR014476;noIPR;noIPR;noIPR;noIPR;noIPR;IPR014476;noIPR;IPR005175;IPR005175;noIPR	DOMAIN;FAMILY;FAMILY;FAMILY;FAMILY;FAMILY;FAMILY;FAMILY;FAMILY;DOMAIN;DOMAIN;DOMAIN	PPC domain;AT-hook motif nuclear-localized protein 15-29;AT-hook motif nuclear-localized protein 15-29;AT-hook motif nuclear-localized protein 15-29;AT-hook motif nuclear-localized protein 15-29;AT-hook motif nuclear-localized protein 15-29;AT-hook motif nuclear-localized protein 15-29;AT-hook motif nuclear-localized protein 15-29;AT-hook motif nuclear-localized protein 15-29;PPC domain;PPC domai…	PF03479 (PFAM);PIRSF016021 (PIRSF);G3DSA:3.30.1330.80 (GENE3D);mobidb-lite (MOBIDB_LITE);mobidb-lite (MOBIDB_LITE);mobidb-lite (MOBIDB_LITE);mobidb-lite (MOBIDB_LITE);PTHR31100 (PANTHER);PTHR31100:SF15 (PANTHER);PS51742 (PROSITE_PROFILES);cd11378 (CDD);SSF117856 (SUPERFAMILY)		11.7041	0.279041	0.448525	0	0.035141	0	0	0	0	0	0	0	0	0.212482	2.37143	4.94908	0	0	0	0.080976	0	0	0	0	0	6.12394	1.746	1.09679	0	0	0.321097	0	0	0.138093	0
tan	CYE_r3.1SPA0_g072990.1	AT-hook motif nuclear-localized protein 24	0	0.9167	GO:0000003;GO:0003677;GO:0003700;GO:0005634;GO:0009058;GO:0034641;GO:0048856	reproduction;DNA binding;DNA-binding transcription factor activity;nucleus;biosynthetic process;cellular nitrogen compound metabolic process;anatomical structure development	Biological Process;Molecular Function;Molecular Function;Cellular Component;Biological Process;Biological Process;Biological Process			IPR014476;noIPR;IPR005175;noIPR;noIPR;noIPR;noIPR;noIPR;IPR014476;IPR005175;IPR005175;noIPR	FAMILY;FAMILY;DOMAIN;DOMAIN;DOMAIN;DOMAIN;DOMAIN;DOMAIN;FAMILY;DOMAIN;DOMAIN;DOMAIN	AT-hook motif nuclear-localized protein 15-29;AT-hook motif nuclear-localized protein 15-29;PPC domain;PPC domain;PPC domain;PPC domain;PPC domain;PPC domain;AT-hook motif nuclear-localized protein 15-29;PPC domain;PPC domain;PPC domain	PIRSF016021 (PIRSF);G3DSA:3.30.1330.80 (GENE3D);PF03479 (PFAM);mobidb-lite (MOBIDB_LITE);mobidb-lite (MOBIDB_LITE);mobidb-lite (MOBIDB_LITE);mobidb-lite (MOBIDB_LITE);PTHR31100:SF15 (PANTHER);PTHR31100 (PANTHER);PS51742 (PROSITE_PROFILES);cd11378 (CDD);SSF117856 (SUPERFAMILY)		16.796	1.89958	0.226459	0	0.110445	0	0	0	0	0	0	0	0	0	2.27413	3.06118	0	0	0	0	0	0	0	0	0	6.30624	1.1046	0.861766	0	0	0	0	0	0.201469	0
tan	CYE_r3.1SPA0_g076450.1	AT-hook motif nuclear-localized protein 17-like	0	0.8684	GO:0003677;GO:0003700;GO:0005634;GO:0009058;GO:0034641	DNA binding;DNA-binding transcription factor activity;nucleus;biosynthetic process;cellular nitrogen compound metabolic process	Molecular Function;Molecular Function;Cellular Component;Biological Process;Biological Process			IPR014476;IPR005175;noIPR;noIPR;noIPR;noIPR;noIPR;noIPR;IPR014476;IPR005175;IPR005175;noIPR	FAMILY;DOMAIN;DOMAIN;DOMAIN;DOMAIN;DOMAIN;DOMAIN;DOMAIN;FAMILY;DOMAIN;DOMAIN;DOMAIN	AT-hook motif nuclear-localized protein 15-29;PPC domain;PPC domain;PPC domain;PPC domain;PPC domain;PPC domain;PPC domain;AT-hook motif nuclear-localized protein 15-29;PPC domain;PPC domain;PPC domain	PIRSF016021 (PIRSF);PF03479 (PFAM);G3DSA:3.30.1330.80 (GENE3D);mobidb-lite (MOBIDB_LITE);mobidb-lite (MOBIDB_LITE);mobidb-lite (MOBIDB_LITE);mobidb-lite (MOBIDB_LITE);PTHR31100:SF69 (PANTHER);PTHR31100 (PANTHER);PS51742 (PROSITE_PROFILES);cd11378 (CDD);SSF117856 (SUPERFAMILY)		28.9689	6.83644	12.8988	9.72768	7.92682	5.69599	9.48124	3.37302	3.12654	1.38371	4.31577	18.9864	6.63096	3.1133	13.1879	7.05201	4.32484	1.89079	1.15915	5.4199	0	4.12812	1.39906	0.699643	0	12.57	8.44295	2.59853	3.60488	3.71603	1.73072	4.20994	2.07071	4.43883	1.27924
tan	CYE_r3.1SPA0_g078000.1	probable carboxylesterase 17	0	0.9013	GO:0003674	molecular_function	Molecular Function	EC:3.1.1.1	Carboxylesterase	IPR013094;IPR029058;noIPR;noIPR;IPR029058	DOMAIN;HOMOLOGOUS_SUPERFAMILY;HOMOLOGOUS_SUPERFAMILY;HOMOLOGOUS_SUPERFAMILY;HOMOLOGOUS_SUPERFAMILY	Alpha/beta hydrolase fold-3;Alpha/Beta hydrolase fold;Alpha/Beta hydrolase fold;Alpha/Beta hydrolase fold;Alpha/Beta hydrolase fold	PF07859 (PFAM);G3DSA:3.40.50.1820 (GENE3D);PTHR23024 (PANTHER);PTHR23024:SF467 (PANTHER);SSF53474 (SUPERFAMILY)		576.823	54.4108	52.1376	0	0.203212	0.365473	0	0	0.196947	0	0.222823	0	29.5149	132.12	437.428	439.402	51.0385	60.3388	0	12.5796	0	0	0	0	0	455.753	139.809	34.5871	0	12.0943	0	0	0.066529	0.169805	0.198243
tan	CYE_r3.1SPA0_g088970.1	flavonoid 3'-monooxygenase-like	0	0.9241	GO:0016491;GO:0043167	oxidoreductase activity;ion binding	Molecular Function;Molecular Function			IPR001128;IPR002401;IPR036396;IPR001128;noIPR;noIPR;noIPR;IPR036396;IPR036396	FAMILY;FAMILY;HOMOLOGOUS_SUPERFAMILY;FAMILY;FAMILY;FAMILY;FAMILY;HOMOLOGOUS_SUPERFAMILY;HOMOLOGOUS_SUPERFAMILY	Cytochrome P450;Cytochrome P450, E-class, group I;Cytochrome P450 superfamily;Cytochrome P450;Cytochrome P450;Cytochrome P450;Cytochrome P450;Cytochrome P450 superfamily;Cytochrome P450 superfamily	PR00385 (PRINTS);PR00463 (PRINTS);G3DSA:1.10.630.10 (GENE3D);PF00067 (PFAM);PTHR47944 (PANTHER);PTHR47944 (PANTHER);PTHR47944:SF5 (PANTHER);SSF48264 (SUPERFAMILY);SSF48264 (SUPERFAMILY)		0	1.0953	0.120993	1.18989	0.127661	0.616804	0.017229	0	0	0.322406	0	0	3.18025	0	0.566568	1.53745	0	0.834182	0	1.94775	0	1.16173	0	1.62599	0	10.0397	2.19829	0	0	0.447511	0.828415	0	1.37667	0.863356	0.919846
tan	CYE_r3.1SPA0_g090620.1	transcription factor MYB25	0	0.8482	GO:0003677;GO:0003700;GO:0005634;GO:0009058;GO:0034641;GO:0043167	DNA binding;DNA-binding transcription factor activity;nucleus;biosynthetic process;cellular nitrogen compound metabolic process;ion binding	Molecular Function;Molecular Function;Cellular Component;Biological Process;Biological Process;Molecular Function			noIPR;IPR001005;noIPR;noIPR;noIPR;noIPR;noIPR;IPR017930;IPR017930;IPR001005;IPR001005;IPR009057	HOMOLOGOUS_SUPERFAMILY;DOMAIN;DOMAIN;DOMAIN;DOMAIN;DOMAIN;DOMAIN;DOMAIN;DOMAIN;DOMAIN;DOMAIN;HOMOLOGOUS_SUPERFAMILY	Longin-like domain superfamily;SANT/Myb domain;SANT/Myb domain;SANT/Myb domain;SANT/Myb domain;SANT/Myb domain;SANT/Myb domain;Myb domain;Myb domain;SANT/Myb domain;SANT/Myb domain;Homeobox-like domain superfamily	G3DSA:1.10.10.60 (GENE3D);PF00249 (PFAM);G3DSA:1.10.10.60 (GENE3D);mobidb-lite (MOBIDB_LITE);mobidb-lite (MOBIDB_LITE);PTHR45614:SF150 (PANTHER);PTHR45614 (PANTHER);PS51294 (PROSITE_PROFILES);PS51294 (PROSITE_PROFILES);cd00167 (CDD);cd00167 (CDD);SSF46689 (SUPERFAMILY)	Transcription factor genes	11.7088	3.23362	2.52541	1.64387	1.30124	0.662031	2.29115	1.47594	0.806335	0	1.35233	1.93764	6.43997	4.48217	3.46754	1.171	0	0	0	2.70226	0	0	2.34188	0.870908	1.81726	7.46472	1.96327	0	1.45406	0.666108	1.15172	0	1.52272	1.56206	3.54678
tan	CYE_r3.1SPA0_g095110.1	ethylene-responsive transcription factor ERF071	4.2e-70	0.7323	GO:0003677;GO:0003700;GO:0005634;GO:0009058;GO:0034641	DNA binding;DNA-binding transcription factor activity;nucleus;biosynthetic process;cellular nitrogen compound metabolic process	Molecular Function;Molecular Function;Cellular Component;Biological Process;Biological Process			IPR001471;IPR036955;IPR001471;noIPR;noIPR;noIPR;IPR001471;IPR001471;IPR016177	DOMAIN;HOMOLOGOUS_SUPERFAMILY;DOMAIN;DOMAIN;DOMAIN;DOMAIN;DOMAIN;DOMAIN;HOMOLOGOUS_SUPERFAMILY	AP2/ERF domain;AP2/ERF domain superfamily;AP2/ERF domain;AP2/ERF domain;AP2/ERF domain;AP2/ERF domain;AP2/ERF domain;AP2/ERF domain;DNA-binding domain superfamily	PR00367 (PRINTS);G3DSA:3.30.730.10 (GENE3D);PF00847 (PFAM);mobidb-lite (MOBIDB_LITE);PTHR31190 (PANTHER);PTHR31190:SF210 (PANTHER);PS51032 (PROSITE_PROFILES);cd00018 (CDD);SSF54171 (SUPERFAMILY)	Transcription factor genes	6.25075	1.67457	1.7552	1.95464	1.4834	1.6526	0.96138	1.64242	1.2251	0	0	0.551353	5.07223	6.27257	5.16743	0	0	0	5.90973	2.18759	0	0	0	0	0	13.3461	4.2282	0	6.58442	0	0	0	1.14467	1.96499	0
tan	CYE_r3.1SPA0_g097760.1	AT-hook motif nuclear-localized protein 16	0	0.9399	GO:0003677;GO:0003700;GO:0005634;GO:0009058;GO:0034641	DNA binding;DNA-binding transcription factor activity;nucleus;biosynthetic process;cellular nitrogen compound metabolic process	Molecular Function;Molecular Function;Cellular Component;Biological Process;Biological Process			noIPR;IPR005175;noIPR;IPR014476;noIPR;IPR005175;IPR005175;noIPR	HOMOLOGOUS_SUPERFAMILY;DOMAIN;DOMAIN;FAMILY;FAMILY;DOMAIN;DOMAIN;DOMAIN	GroES-like superfamily;PPC domain;PPC domain;AT-hook motif nuclear-localized protein 15-29;AT-hook motif nuclear-localized protein 15-29;PPC domain;PPC domain;PPC domain	G3DSA:3.30.1330.80 (GENE3D);PF03479 (PFAM);mobidb-lite (MOBIDB_LITE);PTHR31100 (PANTHER);PTHR31100:SF48 (PANTHER);PS51742 (PROSITE_PROFILES);cd11378 (CDD);SSF117856 (SUPERFAMILY)		235.883	6.039	3.04727	0.196799	0	0	0	0	0	0	0	0	0	33.4115	260.992	105.276	11.3824	16.7835	0	0	0	0	0	0	0	142.958	31.858	5.52488	0	0	0	0	0.152945	0	0
tan	CYE_r3.1SPA0_g100850.1	hypothetical protein Pyn_27279	6.8e-44	0.9861											15.3591	0	0.609945	0	0	0	0	0	0	0	0	0	0	0	9.48949	14.8435	0	0	0	0	0	0	0	0	0	7.13856	4.06408	0	0	3.61362	0	0	0	0	0
tan	CYE_r3.1SPA0_g106780.1	gibberellin-regulated protein 14	8.7e-58	0.9205						noIPR;noIPR;noIPR	DOMAIN;DOMAIN;DOMAIN	Zinc finger, CCHC-type;Zinc finger, CCHC-type;Zinc finger, CCHC-type	PR01217 (PRINTS);mobidb-lite (MOBIDB_LITE);mobidb-lite (MOBIDB_LITE)	Phytohormone-related genes	14.8543	6.8988	5.81619	2.5657	3.36392	1.6302	3.8586	3.6765	1.21736	0.030972	0.01746	0.760463	6.41068	8.07094	5.49954	7.59569	9.08518	0.475205	2.87188	5.24143	0.458137	1.38315	0.436347	1.34873	6.12654	9.08685	6.05585	1.11709	4.93732	3.3644	1.07794	1.31942	0.687373	0.071742	1.2207
tan	CYE_r3.1SPA0_g110530.1	transcription factor ABORTED MICROSPORES-like	0	0.7948	GO:0003677;GO:0005575	DNA binding;cellular_component	Molecular Function;Cellular Component			IPR025610;IPR036638;IPR011598;noIPR;noIPR;noIPR;noIPR;noIPR;noIPR;noIPR;noIPR;IPR011598;noIPR;IPR011598;IPR036638	DOMAIN;HOMOLOGOUS_SUPERFAMILY;DOMAIN;DOMAIN;DOMAIN;DOMAIN;DOMAIN;DOMAIN;DOMAIN;DOMAIN;DOMAIN;DOMAIN;DOMAIN;DOMAIN;HOMOLOGOUS_SUPERFAMILY	Transcription factor MYC/MYB N-terminal;Helix-loop-helix DNA-binding domain superfamily;Myc-type, basic helix-loop-helix (bHLH) domain;Myc-type, basic helix-loop-helix (bHLH) domain;Myc-type, basic helix-loop-helix (bHLH) domain;Myc-type, basic helix-loop-helix (bHLH) domain;Myc-type, basic helix-loop-helix (bHLH) domain;Myc-type, basic helix-loop-helix (bHLH) domain;Myc-type, basic helix-loop-he…	PF14215 (PFAM);G3DSA:4.10.280.10 (GENE3D);PF00010 (PFAM);mobidb-lite (MOBIDB_LITE);mobidb-lite (MOBIDB_LITE);mobidb-lite (MOBIDB_LITE);mobidb-lite (MOBIDB_LITE);mobidb-lite (MOBIDB_LITE);mobidb-lite (MOBIDB_LITE);PTHR31945 (PANTHER);PTHR31945:SF11 (PANTHER);PS50888 (PROSITE_PROFILES);cd04873 (CDD);cd00083 (CDD);SSF47459 (SUPERFAMILY)	Transcription factor genes	4.26335	0	0.782662	0	0	0	0	0	0	0	0	0	24.2282	10.1112	4.88207	4.45009	3.85339	0	0	1.33895	0	0	0	0	0	17.5971	5.71355	2.4264	0.347227	1.29602	0	0	0	0	0
tan	CYE_r3.1SPA0_g113050.1	respiratory burst oxidase homolog protein F-like isoform X1	0	0.8351	GO:0005886;GO:0016491;GO:0043167	plasma membrane;oxidoreductase activity;ion binding	Cellular Component;Molecular Function;Molecular Function	EC:1.6.3.1;EC:1.11.1	NAD(P)H oxidase (H(2)O(2)-forming);Acting on a peroxide as acceptor	IPR000778;IPR013130;noIPR;noIPR;IPR039261;IPR013623;IPR013112;IPR013121;noIPR;noIPR;IPR002048;IPR017927;IPR002048;noIPR;IPR017938;IPR039261;IPR011992	FAMILY;DOMAIN;DOMAIN;DOMAIN;HOMOLOGOUS_SUPERFAMILY;DOMAIN;DOMAIN;DOMAIN;DOMAIN;DOMAIN;DOMAIN;DOMAIN;DOMAIN;DOMAIN;HOMOLOGOUS_SUPERFAMILY;HOMOLOGOUS_SUPERFAMILY;HOMOLOGOUS_SUPERFAMILY	Cytochrome b245, heavy chain;Ferric reductase transmembrane component-like domain;Ferric reductase transmembrane component-like domain;Ferric reductase transmembrane component-like domain;Ferredoxin-NADP reductase (FNR), nucleotide-binding domain;NADPH oxidase Respiratory burst;FAD-binding 8;Ferric reductase, NAD binding domain;Ferric reductase, NAD binding domain;Ferric reductase, NAD binding do…	PR00466 (PRINTS);PF01794 (PFAM);G3DSA:2.40.30.10 (GENE3D);G3DSA:1.10.238.10 (GENE3D);G3DSA:3.40.50.80 (GENE3D);PF08414 (PFAM);PF08022 (PFAM);PF08030 (PFAM)/SFLDG01169 (SFLD);PTHR11972:SF127 (PANTHER);PTHR11972 (PANTHER);PS50222 (PROSITE_PROFILES);PS51384 (PROSITE_PROFILES);PS50222 (PROSITE_PROFILES);cd06186 (CDD);SSF63380 (SUPERFAMILY);SSF52343 (SUPERFAMILY);SSF47473 (SUPERFAMILY)		14.2308	0.840668	0.849089	0	0	0	0	0	0	0	0	0	0	0	3.40019	4.89414	0	0	0	0	0	0	0	0	0	3.93568	4.98792	0	0	0	0	0	0	0	0
tan	CYE_r3.1SPA0_g118030.1	LOB domain-containing protein 2	9.6e-166	0.7471						IPR004883;noIPR;noIPR;IPR004883	DOMAIN;DOMAIN;DOMAIN;DOMAIN	Lateral organ boundaries, LOB;Lateral organ boundaries, LOB;Lateral organ boundaries, LOB;Lateral organ boundaries, LOB	PF03195 (PFAM);PTHR31301:SF135 (PANTHER);PTHR31301 (PANTHER);PS50891 (PROSITE_PROFILES)		72.5533	2.69065	2.75644	0	0	0	0.398616	0	0	0	0	0	0	40.7723	32.783	54.4042	0	3.12393	0	0	0	0	0	0	0	25.9384	16.2259	7.22523	0	0	0	0	0.119944	0	0
tan	CYE_r3.1SPA0_g118640.1	uncharacterized protein Pyn_40899	3.8e-119	0.7329						noIPR;noIPR	FAMILY;FAMILY	Lysine methyltransferase;Lysine methyltransferase	PTHR33696:SF3 (PANTHER);PTHR33696 (PANTHER)		8.19879	5.61302	5.40898	2.08163	0	0.835751	0.068043	0.38234	0.041572	0	0	2.05119	9.78517	18.0076	4.56794	8.33723	1.65798	6.33974	7.78533	14.5403	0	1.35981	0	0	0	10.867	3.47055	0	3.07005	3.40105	0	0.585978	0.435587	0.837475	0.69193
tan	CYE_r3.1SPA0_g121390.1	golgin family A protein	0	0.9251	GO:0005886	plasma membrane	Cellular Component			noIPR;noIPR;noIPR;noIPR;noIPR;noIPR;noIPR;noIPR;noIPR;noIPR;noIPR;noIPR;IPR043424	DOMAIN;DOMAIN;DOMAIN;DOMAIN;DOMAIN;DOMAIN;DOMAIN;DOMAIN;DOMAIN;DOMAIN;DOMAIN;DOMAIN;FAMILY	Myb/SANT-like domain;Myb/SANT-like domain;Myb/SANT-like domain;Myb/SANT-like domain;Myb/SANT-like domain;Myb/SANT-like domain;Myb/SANT-like domain;Myb/SANT-like domain;Myb/SANT-like domain;Myb/SANT-like domain;Myb/SANT-like domain;Myb/SANT-like domain;Protein BRANCHLESS TRICHOME-like	mobidb-lite (MOBIDB_LITE);mobidb-lite (MOBIDB_LITE);mobidb-lite (MOBIDB_LITE);mobidb-lite (MOBIDB_LITE);mobidb-lite (MOBIDB_LITE);mobidb-lite (MOBIDB_LITE);mobidb-lite (MOBIDB_LITE);mobidb-lite (MOBIDB_LITE);mobidb-lite (MOBIDB_LITE);mobidb-lite (MOBIDB_LITE);mobidb-lite (MOBIDB_LITE);PTHR31071:SF7 (PANTHER);PTHR31071 (PANTHER)		12.6925	4.30656	0.222063	5.48948	4.92094	4.09211	6.00853	0.240927	3.47392	9.36947	4.04154	2.17177	3.42378	3.1987	6.55774	7.98281	0	0.877931	2.87926	3.84644	3.21076	4.24804	4.54822	3.48614	2.08155	10.2847	3.44119	3.97825	2.49371	1.99844	4.49658	4.24456	4.05515	2.71102	3.38666
tan	CYE_r3.1SPA0_g129410.1	arginase 1, mitochondrial	2.1e-128	0.9495	GO:0006520;GO:0009058;GO:0016810;GO:0034641;GO:0043167	cellular amino acid metabolic process;biosynthetic process;hydrolase activity, acting on carbon-nitrogen (but not peptide) bonds;cellular nitrogen compound metabolic process;ion binding	Biological Process;Biological Process;Molecular Function;Biological Process;Molecular Function	EC:3.5.3.11	Agmatinase	noIPR;IPR006035;noIPR;noIPR;IPR006035;IPR023696	HOMOLOGOUS_SUPERFAMILY;FAMILY;FAMILY;FAMILY;FAMILY;HOMOLOGOUS_SUPERFAMILY	Sterile alpha motif/pointed domain superfamily;Ureohydrolase;Ureohydrolase;Ureohydrolase;Ureohydrolase;Ureohydrolase domain superfamily	G3DSA:3.40.800.10 (GENE3D);PF00491 (PFAM);PTHR11358 (PANTHER);PTHR11358:SF32 (PANTHER);PS51409 (PROSITE_PROFILES);SSF52768 (SUPERFAMILY)		43.9973	43.3938	42.8054	24.479	29.3907	19.2122	29.9166	28.223	24.1546	5.2139	16.8121	12.5712	20.6156	23.6664	45.2091	39.4689	18.9802	25.1709	0	45.4356	15.091	44.5875	11.9775	21.185	35.5364	27.9949	23.1563	25.2175	38.689	31.644	16.6433	12.5766	15.2941	9.13794	49.9547
tan	CYE_r3.1SPA0_g155390.1	type III polyketide synthase A	1.4e-179	0.9699	GO:0009058;GO:0016746	biosynthetic process;transferase activity, transferring acyl groups	Biological Process;Molecular Function			IPR016039;IPR001099;IPR012328;IPR016039;noIPR;IPR011141;noIPR;IPR016039;IPR016039	HOMOLOGOUS_SUPERFAMILY;DOMAIN;DOMAIN;HOMOLOGOUS_SUPERFAMILY;HOMOLOGOUS_SUPERFAMILY;FAMILY;FAMILY;HOMOLOGOUS_SUPERFAMILY;HOMOLOGOUS_SUPERFAMILY	Thiolase-like;Chalcone/stilbene synthase, N-terminal;Chalcone/stilbene synthase, C-terminal;Thiolase-like;Thiolase-like;Polyketide synthase, type III;Polyketide synthase, type III;Thiolase-like;Thiolase-like	G3DSA:3.40.47.10 (GENE3D);PF00195 (PFAM);PF02797 (PFAM);G3DSA:3.40.47.10 (GENE3D);PTHR11877:SF46 (PANTHER);PTHR11877 (PANTHER);cd00831 (CDD);SSF53901 (SUPERFAMILY);SSF53901 (SUPERFAMILY)		344.3	29.1448	31.9548	1.26015	0.211483	1.11488	0.063893	0	0.133433	0	0.170151	0	4.03937	204.59	980.906	811.854	86.9704	100.169	0	14.0717	0.901946	1.1168	0.794044	0	0	694.489	153.546	59.6759	0.964369	0.752835	0	0	0	0	0
tan	CYE_r3.1SPA0_g158370.1	probable glycosyltransferase At5g03795	0	0.9002	GO:0005575;GO:0006464;GO:0009058;GO:0016757	cellular_component;cellular protein modification process;biosynthetic process;transferase activity, transferring glycosyl groups	Cellular Component;Biological Process;Biological Process;Molecular Function	EC:2.4.2.41	Xylogalacturonan beta-1,3-xylosyltransferase	IPR040911;noIPR;noIPR;IPR004263	DOMAIN;DOMAIN;DOMAIN;FAMILY	Exostosin, GT47 domain;Exostosin, GT47 domain;Exostosin, GT47 domain;Exostosin-like	PF03016 (PFAM);mobidb-lite (MOBIDB_LITE);PTHR11062:SF206 (PANTHER);PTHR11062 (PANTHER)		7.42777	0.550722	1.77782	1.00527	0.415541	0.400524	0.595534	1.18395	0.41694	0	0.771436	0.876947	0	0.610502	1.72655	5.73015	0	0	0	1.1652	0	0.612663	0	0.424225	0.691352	5.44126	1.38612	0	0	0	0	1.12002	0.645557	0.101188	2.50456
tan	CYE_r3.1SPA0_g161250.1	uncharacterized protein Pyn_40899	1.1e-102	0.7102						noIPR;noIPR;noIPR	HOMOLOGOUS_SUPERFAMILY;HOMOLOGOUS_SUPERFAMILY;HOMOLOGOUS_SUPERFAMILY	Protein kinase-like domain superfamily;Protein kinase-like domain superfamily;Protein kinase-like domain superfamily	mobidb-lite (MOBIDB_LITE);PTHR33696:SF3 (PANTHER);PTHR33696 (PANTHER)		10.3357	2.35952	2.95104	1.5468	1.14441	0.315728	0	0	0.178234	0	0	0	0.866269	5.75026	4.81845	7.19832	1.85431	2.3635	0	9.72066	0	0.540111	0	0	0	10.5637	9.05384	0	0	1.36387	0.520513	0.655366	0	0	0
tan	CYE_r3.1SPA0_g163740.1	aquaporin SIP1-1-like	1.4e-164	0.9194	GO:0005575;GO:0022857	cellular_component;transmembrane transporter activity	Cellular Component;Molecular Function			IPR000425;IPR000425;IPR023271;noIPR;noIPR;IPR023271	FAMILY;FAMILY;HOMOLOGOUS_SUPERFAMILY;HOMOLOGOUS_SUPERFAMILY;HOMOLOGOUS_SUPERFAMILY;HOMOLOGOUS_SUPERFAMILY	Major intrinsic protein;Major intrinsic protein;Aquaporin-like;Aquaporin-like;Aquaporin-like;Aquaporin-like	PR00783 (PRINTS);PF00230 (PFAM);G3DSA:1.20.1080.10 (GENE3D);PTHR46739:SF6 (PANTHER);PTHR46739 (PANTHER);SSF81338 (SUPERFAMILY)		406.602	64.2898	38.5853	20.7967	30.0061	32.5184	23.4419	39.1054	32.7384	7.88407	40.5594	40.3359	126.632	108.817	652.171	324.24	76.6657	66.2662	15.8924	36.1076	21.1599	58.8328	34.2812	51.4496	31.8804	416.616	67.5293	55.9451	44.4201	37.3857	43.4748	39.909	16.4787	12.4724	32.5018
tan	CYE_r3.1SPA0_g178810.1	UDP-glycosyltransferase 88F5-like	0	0.9323	GO:0016757	transferase activity, transferring glycosyl groups	Molecular Function			noIPR;IPR002213;noIPR;IPR001087;noIPR;noIPR;noIPR;noIPR;noIPR	FAMILY;FAMILY;FAMILY;DOMAIN;DOMAIN;DOMAIN;DOMAIN;DOMAIN;DOMAIN	UDP-glucuronosyl/UDP-glucosyltransferase;UDP-glucuronosyl/UDP-glucosyltransferase;UDP-glucuronosyl/UDP-glucosyltransferase;GDSL lipase/esterase;GDSL lipase/esterase;GDSL lipase/esterase;GDSL lipase/esterase;GDSL lipase/esterase;GDSL lipase/esterase	G3DSA:3.40.50.2000 (GENE3D);PF00201 (PFAM);G3DSA:3.40.50.2000 (GENE3D);PF00657 (PFAM);mobidb-lite (MOBIDB_LITE);PTHR48048 (PANTHER);PTHR48048:SF20 (PANTHER);cd03784 (CDD);SSF53756 (SUPERFAMILY)	Cell wall-related genes	2.01441	0.319437	0.544828	0.606914	0.579722	0.31724	0.130856	0.161591	0.083942	0.082323	0	0.055541	6.20889	3.0955	1.39483	1.94357	0	0	0	0.967473	0	0.434724	0	0.979989	0	6.16817	0.934188	0	0.376332	0	0.30403	0.878856	0.272933	0.373192	0.656958
tan	CYE_r3.1SPA0_g178830.1	UDP-glycosyltransferase 88F5-like	0	0.9432	GO:0016757	transferase activity, transferring glycosyl groups	Molecular Function			IPR002213;noIPR;noIPR;noIPR;noIPR;noIPR;noIPR	FAMILY;FAMILY;FAMILY;FAMILY;FAMILY;FAMILY;FAMILY	UDP-glucuronosyl/UDP-glucosyltransferase;UDP-glucuronosyl/UDP-glucosyltransferase;UDP-glucuronosyl/UDP-glucosyltransferase;UDP-glucuronosyl/UDP-glucosyltransferase;UDP-glucuronosyl/UDP-glucosyltransferase;UDP-glucuronosyl/UDP-glucosyltransferase;UDP-glucuronosyl/UDP-glucosyltransferase	PF00201 (PFAM);G3DSA:3.40.50.2000 (GENE3D);G3DSA:3.40.50.2000 (GENE3D);PTHR48048:SF20 (PANTHER);PTHR48048 (PANTHER);cd03784 (CDD);SSF53756 (SUPERFAMILY)	Cell wall-related genes	0	0	0	0	0	0.861349	0	0.773221	0	0	0	0	9.20888	4.48915	2.93222	4.52897	0	1.45152	0	0.341903	0	0.578305	0	1.3325	0	9.97343	0.827257	0	0	0	0	0	1.45754	0.614443	1.5626
tan	CYE_r3.1SPA1_g003310.1	Rho GTPase activating protein	7.5e-122	0.7816	GO:0005575;GO:0016192	cellular_component;vesicle-mediated transport	Cellular Component;Biological Process			noIPR;noIPR;noIPR;IPR001202;IPR036020	HOMOLOGOUS_SUPERFAMILY;HOMOLOGOUS_SUPERFAMILY;HOMOLOGOUS_SUPERFAMILY;DOMAIN;HOMOLOGOUS_SUPERFAMILY	Protein kinase-like domain superfamily;Protein kinase-like domain superfamily;Protein kinase-like domain superfamily;WW domain;WW domain superfamily	G3DSA:2.20.70.10 (GENE3D);PTHR14791:SF39 (PANTHER);PTHR14791 (PANTHER);PS50020 (PROSITE_PROFILES);SSF51045 (SUPERFAMILY)		22.6321	3.04564	1.20869	1.48843	0.843797	2.33723	0	0.736352	0	0	1.41425	0	41.3192	5.23562	14.608	14.9998	0	0	0	0	0	0	0	0	0	34.4988	5.11234	0	0	2.31272	4.50976	0	0.66209	0	0
tan	CYE_r3.1SPA1_g003690.1	protein STRICTOSIDINE SYNTHASE-LIKE 13	0	0.9723	GO:0005575;GO:0009058;GO:0016829	cellular_component;biosynthetic process;lyase activity	Cellular Component;Biological Process;Molecular Function	EC:4.3.3.2	Strictosidine synthase	IPR018119;IPR011042;noIPR;noIPR;noIPR	DOMAIN;HOMOLOGOUS_SUPERFAMILY;HOMOLOGOUS_SUPERFAMILY;HOMOLOGOUS_SUPERFAMILY;HOMOLOGOUS_SUPERFAMILY	Strictosidine synthase, conserved region;Six-bladed beta-propeller, TolB-like;Six-bladed beta-propeller, TolB-like;Six-bladed beta-propeller, TolB-like;Six-bladed beta-propeller, TolB-like	PF03088 (PFAM);G3DSA:2.120.10.30 (GENE3D);PTHR10426:SF21 (PANTHER);PTHR10426 (PANTHER);SSF63829 (SUPERFAMILY)		323	5.95216	11.8149	6.4142	2.53577	0.487042	0.560705	0	0	0	0	0	20.7255	55.1055	370.746	139.106	29.2296	32.9905	13.0322	7.15571	0.990853	0	0	0	0	230.47	30.0383	10.5445	8.09496	9.41571	0	0	0	0	0
tan	CYE_r3.1SPA1_g010650.1	4-coumarate--CoA ligase-like 1	0	0.9257	GO:0005575;GO:0006629;GO:0006790;GO:0009058;GO:0016874;GO:0034641;GO:0044281	cellular_component;lipid metabolic process;sulfur compound metabolic process;biosynthetic process;ligase activity;cellular nitrogen compound metabolic process;small molecule metabolic process	Cellular Component;Biological Process;Biological Process;Biological Process;Molecular Function;Biological Process;Biological Process	EC:6.2.1.3	Long-chain-fatty-acid--CoA ligase	IPR000873;IPR025110;noIPR;IPR042099;noIPR;noIPR;noIPR;noIPR	DOMAIN;DOMAIN;DOMAIN;HOMOLOGOUS_SUPERFAMILY;HOMOLOGOUS_SUPERFAMILY;HOMOLOGOUS_SUPERFAMILY;HOMOLOGOUS_SUPERFAMILY;HOMOLOGOUS_SUPERFAMILY	AMP-dependent synthetase/ligase;AMP-binding enzyme, C-terminal domain;AMP-binding enzyme, C-terminal domain;AMP-dependent synthetase-like superfamily;AMP-dependent synthetase-like superfamily;AMP-dependent synthetase-like superfamily;AMP-dependent synthetase-like superfamily;AMP-dependent synthetase-like superfamily	PF00501 (PFAM);PF13193 (PFAM);G3DSA:3.30.300.30 (GENE3D);G3DSA:3.40.50.12780 (GENE3D);PTHR24096 (PANTHER);PTHR24096:SF389 (PANTHER);cd05904 (CDD);SSF56801 (SUPERFAMILY)		778.72	18.2194	43.9849	0	0	0	0	0	0	0	0	0	23.6453	47.0068	192.188	228.453	41.9786	14.005	0	0	0	0	0	0	0	232.063	121.682	14.1759	0	0	0	0	0	0	0
tan	CYE_r3.1SPA1_g011340.1	TLC domain-containing protein At5g14285-like	5.1e-177	0.8775	GO:0003677;GO:0005575	DNA binding;cellular_component	Molecular Function;Cellular Component			noIPR;IPR040327;IPR006634	DOMAIN;FAMILY;DOMAIN	Ribonuclease H domain;TLC domain-containing protein At5g14285-like;TRAM/LAG1/CLN8 homology domain	PTHR31766:SF8 (PANTHER);PTHR31766 (PANTHER);PS50922 (PROSITE_PROFILES)		53.3518	6.16486	5.32672	5.32253	2.43637	4.21427	5.20895	5.85715	7.4206	0.593495	11.3561	13.9338	2.71198	9.39884	9.09218	30.7347	0	2.92074	0	3.20756	0.938614	4.44971	3.67254	6.47025	5.2143	26.3119	14.4205	7.25001	0	0	4.88125	8.67809	7.60505	7.95446	11.7051
tan	CYE_r3.1SPA1_g013740.1	glucan endo-1,3-beta-glucosidase-like	0	0.8449	GO:0005886;GO:0005975;GO:0016798	plasma membrane;carbohydrate metabolic process;hydrolase activity, acting on glycosyl bonds	Cellular Component;Biological Process;Molecular Function			noIPR;IPR000490;noIPR;noIPR;IPR017853	HOMOLOGOUS_SUPERFAMILY;FAMILY;FAMILY;FAMILY;HOMOLOGOUS_SUPERFAMILY	Protein kinase-like domain superfamily;Glycoside hydrolase family 17;Glycoside hydrolase family 17;Glycoside hydrolase family 17;Glycoside hydrolase superfamily	G3DSA:3.20.20.80 (GENE3D);PF00332 (PFAM);PTHR32227:SF283 (PANTHER);PTHR32227 (PANTHER);SSF51445 (SUPERFAMILY)		81.4792	0	1.65166	0	0.158753	0.392343	0	0	0	0	0	0	0	2.21104	24.8343	28.4323	5.66327	8.29782	0	0	0	0	0	0	0	34.115	6.66698	2.88539	0	0	0	0	0	0	0.42881
tan	CYE_r3.1SPA1_g016400.1	cytochrome P450 704B1	0	0.936	GO:0003677;GO:0005634;GO:0009058;GO:0016491;GO:0034641;GO:0043167	DNA binding;nucleus;biosynthetic process;oxidoreductase activity;cellular nitrogen compound metabolic process;ion binding	Molecular Function;Cellular Component;Biological Process;Molecular Function;Biological Process;Molecular Function			IPR001128;IPR002401;IPR036093;IPR001128;IPR036396;IPR003441;noIPR;noIPR;IPR003441;IPR036396;IPR036093	FAMILY;FAMILY;HOMOLOGOUS_SUPERFAMILY;FAMILY;HOMOLOGOUS_SUPERFAMILY;DOMAIN;DOMAIN;DOMAIN;DOMAIN;HOMOLOGOUS_SUPERFAMILY;HOMOLOGOUS_SUPERFAMILY	Cytochrome P450;Cytochrome P450, E-class, group I;NAC domain superfamily;Cytochrome P450;Cytochrome P450 superfamily;NAC domain;NAC domain;NAC domain;NAC domain;Cytochrome P450 superfamily;NAC domain superfamily	PR00385 (PRINTS);PR00463 (PRINTS);G3DSA:3.30.310.150 (GENE3D);PF00067 (PFAM);G3DSA:1.10.630.10 (GENE3D);PF02365 (PFAM);PTHR24296 (PANTHER);PTHR24296:SF8 (PANTHER);PS51005 (PROSITE_PROFILES);SSF48264 (SUPERFAMILY);SSF101941 (SUPERFAMILY)		180.472	16.5765	27.6425	0.733784	0.486798	1.18395	0.917572	0.69783	1.83809	0.705358	2.64705	4.30201	2.66316	10.1199	52.2686	82.9079	16.6621	12.4543	0	12.08	0	0	0	0.718052	8.03298	63.1511	63.614	14.9862	0.942994	3.97099	1.18546	2.75474	2.59914	4.11205	5.99541
tan	CYE_r3.1SPA1_g017500.1	cytochrome P450 78A5	0	0.8992	GO:0000003;GO:0005783;GO:0008283;GO:0016491;GO:0040007;GO:0043167;GO:0048856	reproduction;endoplasmic reticulum;cell population proliferation;oxidoreductase activity;growth;ion binding;anatomical structure development	Biological Process;Cellular Component;Biological Process;Molecular Function;Biological Process;Molecular Function;Biological Process			IPR001128;IPR002401;IPR001128;IPR036396;noIPR;noIPR;IPR036396	FAMILY;FAMILY;FAMILY;HOMOLOGOUS_SUPERFAMILY;HOMOLOGOUS_SUPERFAMILY;HOMOLOGOUS_SUPERFAMILY;HOMOLOGOUS_SUPERFAMILY	Cytochrome P450;Cytochrome P450, E-class, group I;Cytochrome P450;Cytochrome P450 superfamily;Cytochrome P450 superfamily;Cytochrome P450 superfamily;Cytochrome P450 superfamily	PR00385 (PRINTS);PR00463 (PRINTS);PF00067 (PFAM);G3DSA:1.10.630.10 (GENE3D);PTHR47946:SF10 (PANTHER);PTHR47946 (PANTHER);SSF48264 (SUPERFAMILY)		96.3586	19.7843	15.7252	1.64457	1.31983	1.00056	0.310843	0	0	0	0	0	45.5126	28.9774	39.7016	44.882	17.2214	11.5239	0	17.0078	0	1.87939	0	1.04198	0	118.604	44.6753	18.0474	2.51403	3.08527	0.861081	0	0	0.247447	0
tan	CYE_r3.1SPA1_g021500.1	uncharacterized protein LOC110762790	6.7e-36	0.8691						noIPR;noIPR	DOMAIN;DOMAIN	Gnk2-homologous domain;Gnk2-homologous domain	PTHR34780 (PANTHER);PTHR34780:SF2 (PANTHER)		28.2418	5.52231	3.07528	0	0	0	2.57051	0.586403	0	0	2.21798	1.26054	25.8191	23.8573	11.6777	9.86827	0	5.77314	0	6.55289	0	0	0	4.21806	0	11.9312	5.06958	0	0.994046	0.374146	0	0.519115	1.27641	0.953468	0
tan	CYE_r3.1SPA1_g022000.1	PHD finger protein MALE STERILITY 1	0	0.874	GO:0005575;GO:0043167	cellular_component;ion binding	Cellular Component;Molecular Function			IPR013083;IPR019787;noIPR;noIPR;noIPR;IPR011011	HOMOLOGOUS_SUPERFAMILY;DOMAIN;DOMAIN;DOMAIN;DOMAIN;HOMOLOGOUS_SUPERFAMILY	Zinc finger, RING/FYVE/PHD-type;Zinc finger, PHD-finger;Zinc finger, PHD-finger;Zinc finger, PHD-finger;Zinc finger, PHD-finger;Zinc finger, FYVE/PHD-type	G3DSA:3.30.40.10 (GENE3D);PF00628 (PFAM);PTHR46201 (PANTHER);PTHR46201:SF1 (PANTHER);cd15556 (CDD);SSF57903 (SUPERFAMILY)		36.5813	1.06155	0	0	0	0	0	0	0	0	0	0	0	1.31787	21.92	16.0725	0	3.59081	0	0	0	0	0	0	0	13.8057	2.42528	0	0	0	0	0	0	0	0
tan	CYE_r3.1SPA1_g025560.1	Plant peroxidase	0	0.8294	GO:0005737;GO:0006950;GO:0009056;GO:0016491;GO:0043167	cytoplasm;response to stress;catabolic process;oxidoreductase activity;ion binding	Cellular Component;Biological Process;Biological Process;Molecular Function;Molecular Function	EC:1.11.1;EC:3.6.1.15	Acting on a peroxide as acceptor;Nucleoside-triphosphate phosphatase	IPR000823;IPR002016;IPR032305;IPR006073;IPR002016;noIPR;IPR016496;noIPR;noIPR;IPR025121;IPR005225;IPR016496;noIPR;IPR030394;IPR002016;IPR016496;IPR030394;IPR033905;IPR027417;IPR010255	FAMILY;DOMAIN;DOMAIN;DOMAIN;DOMAIN;DOMAIN;FAMILY;FAMILY;FAMILY;DOMAIN;DOMAIN;FAMILY;FAMILY;DOMAIN;DOMAIN;FAMILY;DOMAIN;DOMAIN;HOMOLOGOUS_SUPERFAMILY;HOMOLOGOUS_SUPERFAMILY	Plant peroxidase;Haem peroxidase;GTP-binding protein, middle domain;GTP binding domain;Haem peroxidase;Haem peroxidase;GTPase HflX;GTPase HflX;GTPase HflX;GTPase HflX, N-terminal;Small GTP-binding protein domain;GTPase HflX;GTPase HflX;HflX-type guanine nucleotide-binding (G) domain;Haem peroxidase;GTPase HflX;HflX-type guanine nucleotide-binding (G) domain;Secretory peroxidase;P-loop containing …	PR00461 (PRINTS);PR00458 (PRINTS);PF16360 (PFAM);PF01926 (PFAM);PF00141 (PFAM);G3DSA:1.10.420.10 (GENE3D);TIGR03156 (TIGRFAM);G3DSA:1.10.520.10 (GENE3D);G3DSA:3.40.50.300 (GENE3D);PF13167 (PFAM);TIGR00231 (TIGRFAM);PTHR10229 (PANTHER);PTHR10229:SF0 (PANTHER);PS51705 (PROSITE_PROFILES);PS50873 (PROSITE_PROFILES);MF_00900 (HAMAP);cd01878 (CDD);cd00693 (CDD);SSF52540 (SUPERFAMILY);SSF48113 (SUPERFAM…		165.294	67.2234	35.2023	8.13507	6.36505	1.73858	0.579252	1.72574	0.695314	0	2.51831	0	226.295	105.567	86.2034	106.297	17.193	34.5989	2.19452	37.24	2.51753	12.5526	0	0	0	342.454	59.8755	32.0932	26.6948	34.0238	0	0.389419	0.020026	2.29809	2.84092
tan	CYE_r3.1SPA1_g025940.1	peroxiredoxin-2E-1, chloroplastic-like	8.5e-165	0.7367	GO:0005737;GO:0006950;GO:0009056;GO:0016491;GO:0042592	cytoplasm;response to stress;catabolic process;oxidoreductase activity;homeostatic process	Cellular Component;Biological Process;Biological Process;Molecular Function;Biological Process	EC:1.11.1;EC:1.11.1.15	Acting on a peroxide as acceptor;Peroxiredoxin	IPR013740;IPR036249;noIPR;noIPR;IPR037944;IPR036249	DOMAIN;HOMOLOGOUS_SUPERFAMILY;HOMOLOGOUS_SUPERFAMILY;HOMOLOGOUS_SUPERFAMILY;FAMILY;HOMOLOGOUS_SUPERFAMILY	Redoxin;Thioredoxin-like superfamily;Thioredoxin-like superfamily;Thioredoxin-like superfamily;Peroxiredoxin-5-like;Thioredoxin-like superfamily	PF08534 (PFAM);G3DSA:3.40.30.10 (GENE3D);mobidb-lite (MOBIDB_LITE);PTHR10430:SF35 (PANTHER);PTHR10430 (PANTHER);SSF52833 (SUPERFAMILY)		19.7882	4.51179	6.60078	3.85253	3.48757	7.05602	2.24259	6.91321	7.22568	1.51906	3.28245	2.92884	10.9818	2.69323	13.5589	15.4319	2.3198	0	0	3.63817	0	4.01269	2.78842	1.87147	3.51912	7.25812	4.86744	0	0	7.12236	4.62949	4.09398	1.72681	0	2.62731
tan	CYE_r3.1SPA1_g026560.1	pathogenesis-related protein 5	3.4e-180	0.9233	GO:0005576;GO:0006950;GO:0016746	extracellular region;response to stress;transferase activity, transferring acyl groups	Cellular Component;Biological Process;Molecular Function			IPR001938;IPR001938;IPR001938;IPR037176;IPR001938;noIPR;IPR001938;noIPR;IPR037176	FAMILY;FAMILY;FAMILY;HOMOLOGOUS_SUPERFAMILY;FAMILY;FAMILY;FAMILY;FAMILY;HOMOLOGOUS_SUPERFAMILY	Thaumatin family;Thaumatin family;Thaumatin family;Osmotin/thaumatin-like superfamily;Thaumatin family;Thaumatin family;Thaumatin family;Thaumatin family;Osmotin/thaumatin-like superfamily	PR00347 (PRINTS);PF00314 (PFAM);PIRSF002703 (PIRSF);G3DSA:2.60.110.10 (GENE3D);PTHR31048 (PANTHER);PTHR31048:SF140 (PANTHER);PS51367 (PROSITE_PROFILES);cd09218 (CDD);SSF49870 (SUPERFAMILY)		646.528	97.9241	70.7707	8.64492	10.1788	4.55416	2.36416	2.49055	2.62459	0.723822	1.29504	0.796699	0	157.48	649.36	401.604	83.1731	81.229	10.0348	45.3709	0	6.91059	0	6.25826	0	230.492	187.436	57.0551	9.62597	28.5984	0	0	0.782538	0	0
tan	CYE_r3.1SPA1_g026590.1	probable calcium-binding protein CML41	1.6e-72	0.9206	GO:0007010;GO:0007165;GO:0030234;GO:0043167	cytoskeleton organization;signal transduction;enzyme regulator activity;ion binding	Biological Process;Biological Process;Molecular Function;Molecular Function			IPR002048;noIPR;noIPR;noIPR;noIPR;IPR002048;IPR002048;IPR002048;IPR011992	DOMAIN;DOMAIN;DOMAIN;DOMAIN;DOMAIN;DOMAIN;DOMAIN;DOMAIN;HOMOLOGOUS_SUPERFAMILY	EF-hand domain;EF-hand domain;EF-hand domain;EF-hand domain;EF-hand domain;EF-hand domain;EF-hand domain;EF-hand domain;EF-hand domain pair	PF13833 (PFAM);G3DSA:1.10.238.10 (GENE3D);G3DSA:1.10.238.10 (GENE3D);PTHR23050 (PANTHER);PTHR23050:SF393 (PANTHER);PS50222 (PROSITE_PROFILES);PS50222 (PROSITE_PROFILES);cd00051 (CDD);SSF47473 (SUPERFAMILY)		4.55451	0	0	0	0	0	0	0	0	0	0	0.961232	0	8.84397	6.13426	11.1351	0	0	0	0	0	0	0	0	0	6.46105	2.1968	4.70515	0	0	0	0	0	0	0.309387
tan	CYE_r3.1SPA1_g030110.1	LOB domain-containing protein 37-like	2.2e-156	0.8621	GO:0008150	biological_process	Biological Process			IPR004883;noIPR;noIPR;IPR004883	DOMAIN;DOMAIN;DOMAIN;DOMAIN	Lateral organ boundaries, LOB;Lateral organ boundaries, LOB;Lateral organ boundaries, LOB;Lateral organ boundaries, LOB	PF03195 (PFAM);PTHR31304 (PANTHER);PTHR31304:SF38 (PANTHER);PS50891 (PROSITE_PROFILES)		6.19357	1.9564	2.64276	1.84683	1.38592	2.90754	2.79587	2.97936	0.881663	1.1189	0.102561	1.79308	0	0	0	1.74822	0	0	0	0	0	0.760438	0	3.18018	0.664448	3.11445	0	0	0	0	0	0	0.128611	0.547843	0
tan	CYE_r3.1SPA1_g030360.1	cytochrome P450 81D11-like	0	0.919	GO:0005575;GO:0006950;GO:0016491;GO:0043167	cellular_component;response to stress;oxidoreductase activity;ion binding	Cellular Component;Biological Process;Molecular Function;Molecular Function			IPR002401;IPR001128;IPR036396;IPR001128;noIPR;noIPR;IPR036396	FAMILY;FAMILY;HOMOLOGOUS_SUPERFAMILY;FAMILY;FAMILY;FAMILY;HOMOLOGOUS_SUPERFAMILY	Cytochrome P450, E-class, group I;Cytochrome P450;Cytochrome P450 superfamily;Cytochrome P450;Cytochrome P450;Cytochrome P450;Cytochrome P450 superfamily	PR00463 (PRINTS);PR00385 (PRINTS);G3DSA:1.10.630.10 (GENE3D);PF00067 (PFAM);PTHR47947:SF24 (PANTHER);PTHR47947 (PANTHER);SSF48264 (SUPERFAMILY)		53.935	0.39252	1.54446	0	0.766487	0.416337	0.271622	0	0.278752	0	0.284874	0.968041	0	5.12551	13.8484	16.0814	2.7922	0	0	0	0	0	0	0	0	20.6964	7.24074	0	0	0	0	0	0.544334	1.27607	0.636213
tan	CYE_r3.1SPA1_g039670.1	AT-hook motif nuclear-localized protein 17-like	0	0.8861	GO:0003677;GO:0003700;GO:0005634;GO:0009058;GO:0034641	DNA binding;DNA-binding transcription factor activity;nucleus;biosynthetic process;cellular nitrogen compound metabolic process	Molecular Function;Molecular Function;Cellular Component;Biological Process;Biological Process			IPR005175;noIPR;IPR014476;noIPR;noIPR;noIPR;noIPR;IPR014476;noIPR;IPR005175;IPR005175;noIPR	DOMAIN;DOMAIN;FAMILY;FAMILY;FAMILY;FAMILY;FAMILY;FAMILY;FAMILY;DOMAIN;DOMAIN;DOMAIN	PPC domain;PPC domain;AT-hook motif nuclear-localized protein 15-29;AT-hook motif nuclear-localized protein 15-29;AT-hook motif nuclear-localized protein 15-29;AT-hook motif nuclear-localized protein 15-29;AT-hook motif nuclear-localized protein 15-29;AT-hook motif nuclear-localized protein 15-29;AT-hook motif nuclear-localized protein 15-29;PPC domain;PPC domain;PPC domain	PF03479 (PFAM);G3DSA:3.30.1330.80 (GENE3D);PIRSF016021 (PIRSF);mobidb-lite (MOBIDB_LITE);mobidb-lite (MOBIDB_LITE);mobidb-lite (MOBIDB_LITE);mobidb-lite (MOBIDB_LITE);PTHR31100 (PANTHER);PTHR31100:SF69 (PANTHER);PS51742 (PROSITE_PROFILES);cd11378 (CDD);SSF117856 (SUPERFAMILY)		31.8461	8.87364	15.0286	8.96932	8.31827	5.38599	12.1411	3.64341	3.97076	1.6453	3.95626	23.8167	4.78429	3.25344	13.7816	4.81515	5.16347	1.97591	1.21135	6.75226	0	2.6502	1.46205	0.731139	0	12.6319	10.7607	2.71551	3.76716	1.84687	1.80863	3.10974	2.15517	4.44016	0.91687
tan	CYE_r3.1SPA2_g006980.1	protein argonaute 4A-like	0	0.8865	GO:0003674;GO:0005575;GO:0008150	molecular_function;cellular_component;biological_process	Molecular Function;Cellular Component;Biological Process			noIPR;IPR014811;IPR003100;IPR032474;noIPR;IPR032472;IPR003165;IPR036397;noIPR;noIPR;IPR003165;IPR003100;noIPR;noIPR;IPR012337;IPR036085	DOMAIN;DOMAIN;DOMAIN;DOMAIN;DOMAIN;DOMAIN;DOMAIN;HOMOLOGOUS_SUPERFAMILY;HOMOLOGOUS_SUPERFAMILY;HOMOLOGOUS_SUPERFAMILY;DOMAIN;DOMAIN;DOMAIN;DOMAIN;HOMOLOGOUS_SUPERFAMILY;HOMOLOGOUS_SUPERFAMILY	NECAP, PHear domain;Argonaute, linker 1 domain;PAZ domain;Protein argonaute, N-terminal;Protein argonaute, N-terminal;Argonaute linker 2 domain;Piwi domain;Ribonuclease H superfamily;Ribonuclease H superfamily;Ribonuclease H superfamily;Piwi domain;PAZ domain;PAZ domain;PAZ domain;Ribonuclease H-like superfamily;PAZ domain superfamily	G3DSA:3.40.50.2300 (GENE3D);PF08699 (PFAM);PF02170 (PFAM);PF16486 (PFAM);G3DSA:2.170.260.10 (GENE3D);PF16488 (PFAM);PF02171 (PFAM);G3DSA:3.30.420.10 (GENE3D);PTHR22891 (PANTHER);PTHR22891:SF42 (PANTHER);PS50822 (PROSITE_PROFILES);PS50821 (PROSITE_PROFILES);cd04657 (CDD);cd02846 (CDD);SSF53098 (SUPERFAMILY);SSF101690 (SUPERFAMILY)		7.60502	0	0	0	0	0	0	0	0	0	0	0	0	0	0	0.982109	0	0	0	0	0	0	0	0	0	2.85359	1.55613	0	0	0	0	0	0	0	0.195488
tan	CYE_r3.1SPA2_g008160.1	gibberellin-regulated protein 14	8.4e-55	0.8915						noIPR;noIPR;noIPR	DOMAIN;DOMAIN;DOMAIN	Zinc finger, SWIM-type;Zinc finger, SWIM-type;Zinc finger, SWIM-type	PR01217 (PRINTS);mobidb-lite (MOBIDB_LITE);mobidb-lite (MOBIDB_LITE)	Phytohormone-related genes	8.60346	3.3672	3.04774	1.09938	2.07371	1.01336	1.91675	1.74625	0.749138	0	0	0	2.87927	6.68059	5.09995	1.79997	2.68208	0	0	8.6234	0	0.777762	0.659749	0.81858	1.71029	5.69066	2.55169	0	0.526668	1.33894	0.878215	5.14043	0.196884	0	0.36992
tan	CYE_r3.1SPA2_g014270.1	exopolygalacturonase-like	0	0.9173	GO:0005576;GO:0005975;GO:0016798;GO:0016829;GO:0071554	extracellular region;carbohydrate metabolic process;hydrolase activity, acting on glycosyl bonds;lyase activity;cell wall organization or biogenesis	Cellular Component;Biological Process;Molecular Function;Molecular Function;Biological Process	EC:3.2.1.15	Endo-polygalacturonase	IPR012334;IPR000743;noIPR;noIPR;IPR011050	HOMOLOGOUS_SUPERFAMILY;FAMILY;FAMILY;FAMILY;HOMOLOGOUS_SUPERFAMILY	Pectin lyase fold;Glycoside hydrolase, family 28;Glycoside hydrolase, family 28;Glycoside hydrolase, family 28;Pectin lyase fold/virulence factor	G3DSA:2.160.20.10 (GENE3D);PF00295 (PFAM);PTHR31375 (PANTHER);PTHR31375:SF248 (PANTHER);SSF51126 (SUPERFAMILY)		0	0	0	0	0	0	0	0	0	0	0	0	0	0	5.55018	5.79012	0	0	0	0	0	0	0	0	0	1.88268	3.51363	0	0	1.43032	0	0	0	0	0
tan	CYE_r3.1SPA2_g021310.1	pentatricopeptide repeat-containing protein At1g02060, chloroplastic-like	0	0.95	GO:0003677;GO:0004386;GO:0009058;GO:0016746;GO:0043167	DNA binding;helicase activity;biosynthetic process;transferase activity, transferring acyl groups;ion binding	Molecular Function;Molecular Function;Biological Process;Molecular Function;Molecular Function	EC:3.6.1.3;EC:3.6.1.15	Adenosinetriphosphatase;Nucleoside-triphosphate phosphatase	IPR001099;IPR012328;IPR016039;IPR011141;IPR016039;noIPR;IPR011141;noIPR;IPR016039;IPR016039	DOMAIN;DOMAIN;HOMOLOGOUS_SUPERFAMILY;FAMILY;HOMOLOGOUS_SUPERFAMILY;HOMOLOGOUS_SUPERFAMILY;FAMILY;FAMILY;HOMOLOGOUS_SUPERFAMILY;HOMOLOGOUS_SUPERFAMILY	Chalcone/stilbene synthase, N-terminal;Chalcone/stilbene synthase, C-terminal;Thiolase-like;Polyketide synthase, type III;Thiolase-like;Thiolase-like;Polyketide synthase, type III;Polyketide synthase, type III;Thiolase-like;Thiolase-like	PF00195 (PFAM);PF02797 (PFAM);G3DSA:3.40.47.10 (GENE3D);PIRSF000451 (PIRSF);G3DSA:3.40.47.10 (GENE3D);PTHR11877:SF53 (PANTHER);PTHR11877 (PANTHER);cd00831 (CDD);SSF53901 (SUPERFAMILY);SSF53901 (SUPERFAMILY)		1116.94	45.266	40.4519	0	1.19182	0	0.279151	0	0.584503	0	0	0	2.55755	155.1	817.511	678.871	74.5741	84.1202	0	10.2645	0	1.13074	0	0	0	552.367	130.368	50.5346	0	0.872061	0	0	0	0	0
tan	CYE_r3.1SPA2_g024350.1	arginase 1, mitochondrial	0	0.9713	GO:0006520;GO:0009058;GO:0016810;GO:0034641;GO:0043167	cellular amino acid metabolic process;biosynthetic process;hydrolase activity, acting on carbon-nitrogen (but not peptide) bonds;cellular nitrogen compound metabolic process;ion binding	Biological Process;Biological Process;Molecular Function;Biological Process;Molecular Function	EC:3.5.3.11;EC:3.5.3.1	Agmatinase;Arginase	noIPR;IPR006035;noIPR;noIPR;IPR006035;noIPR;IPR023696	HOMOLOGOUS_SUPERFAMILY;FAMILY;FAMILY;FAMILY;FAMILY;FAMILY;HOMOLOGOUS_SUPERFAMILY	Papain-like cysteine peptidase superfamily;Ureohydrolase;Ureohydrolase;Ureohydrolase;Ureohydrolase;Ureohydrolase;Ureohydrolase domain superfamily	G3DSA:3.40.800.10 (GENE3D);PF00491 (PFAM);PTHR11358:SF32 (PANTHER);PTHR11358 (PANTHER);PS51409 (PROSITE_PROFILES);cd11593 (CDD);SSF52768 (SUPERFAMILY)		47.355	19.5212	62.8503	43.1534	39.3368	30.2652	18.3254	29.5672	27.0093	0	0	19.1478	40.9732	43.2873	42.9827	31.043	7.96048	48.0958	7.35149	20.9171	20.7059	25.0633	35.3347	28.905	31.0817	13.5652	2.24234	10.5441	17.3963	20.9328	13.6589	13.1783	14.4673	7.62924	11.3781
tan	CYE_r3.1SPA2_g026260.1	proliferating cell nuclear antigen	0	0.7418	GO:0003677;GO:0006259;GO:0009058;GO:0030234	DNA binding;DNA metabolic process;biosynthetic process;enzyme regulator activity	Molecular Function;Biological Process;Biological Process;Molecular Function			noIPR;noIPR;IPR000730	HOMOLOGOUS_SUPERFAMILY;HOMOLOGOUS_SUPERFAMILY;FAMILY	Protein kinase-like domain superfamily;Protein kinase-like domain superfamily;Proliferating cell nuclear antigen, PCNA	G3DSA:3.70.10.10 (GENE3D);PTHR11352 (PANTHER);PTHR11352:SF0 (PANTHER)		11.8002	0	0.807233	0	0.465744	0	0	0	0	0	0	0	37.1041	4.52155	5.61927	4.55283	0	0	0	0	0	0	2.0806	0	0	12.1461	1.16888	0	0	0	0	0	0.371998	0.083271	0.378627
tan	CYE_r3.1SPA2_g027190.1	putative mesoderm development candidate 2	1.2e-150	0.9035	GO:0005575;GO:0006457	cellular_component;protein folding	Cellular Component;Biological Process			IPR019330;noIPR;noIPR;noIPR;noIPR	FAMILY;FAMILY;FAMILY;FAMILY;FAMILY	LRP chaperone MESD;LRP chaperone MESD;LRP chaperone MESD;LRP chaperone MESD;LRP chaperone MESD	PF10185 (PFAM);G3DSA:3.30.70.260 (GENE3D);mobidb-lite (MOBIDB_LITE);mobidb-lite (MOBIDB_LITE);PTHR36357 (PANTHER)		74.7322	50.5099	51.5488	26.3369	51.8298	45.4594	58.3273	58.9269	50.5463	24.5094	31.4719	33.6311	75.5806	33.0204	41.8287	96.567	40.696	29.5613	25.7261	57.7421	44.3619	43.5168	48.5018	55.2123	34.2441	61.8298	43.1692	21.5979	22.3339	50.9846	40.9991	57.1752	32.7457	34.0207	32.1593
tan	CYE_r3.1SPA2_g027470.1	probable polygalacturonase	0	0.9324	GO:0005576;GO:0005975;GO:0016798;GO:0016829;GO:0071554	extracellular region;carbohydrate metabolic process;hydrolase activity, acting on glycosyl bonds;lyase activity;cell wall organization or biogenesis	Cellular Component;Biological Process;Molecular Function;Molecular Function;Biological Process	EC:3.2.1.67;EC:3.2.1.15	Galacturonan 1,4-alpha-galacturonidase;Endo-polygalacturonase	IPR012334;IPR024535;IPR000743;noIPR;noIPR;IPR011050	HOMOLOGOUS_SUPERFAMILY;DOMAIN;FAMILY;FAMILY;FAMILY;HOMOLOGOUS_SUPERFAMILY	Pectin lyase fold;Pectate lyase superfamily protein;Glycoside hydrolase, family 28;Glycoside hydrolase, family 28;Glycoside hydrolase, family 28;Pectin lyase fold/virulence factor	G3DSA:2.160.20.10 (GENE3D);PF12708 (PFAM);PF00295 (PFAM);PTHR31339:SF51 (PANTHER);PTHR31339 (PANTHER);SSF51126 (SUPERFAMILY)		185.041	21.4603	29.2601	20.2991	16.8487	8.30071	8.93058	8.66333	4.7952	0	2.15445	1.48358	22.0935	17.9872	25.7825	96.3307	8.88011	5.43215	2.85761	17.0858	2.22856	7.31959	1.28493	3.79226	0	46.3292	34.1281	13.472	1.87264	10.7467	8.55044	3.65132	0.680088	0.754238	5.34708
tan	CYE_r3.1SPA2_g027720.1	3-methyl-2-oxobutanoate hydroxymethyltransferase 1, mitochondrial	0	0.9666	GO:0005739;GO:0008168;GO:0009058;GO:0034641;GO:0043167;GO:0044281	mitochondrion;methyltransferase activity;biosynthetic process;cellular nitrogen compound metabolic process;ion binding;small molecule metabolic process	Cellular Component;Molecular Function;Biological Process;Biological Process;Molecular Function;Biological Process	EC:2.1.2.11	3-methyl-2-oxobutanoate hydroxymethyltransferase	IPR040442;IPR003700;IPR003700;noIPR;IPR003700;IPR003700;IPR003700;IPR015813	HOMOLOGOUS_SUPERFAMILY;FAMILY;FAMILY;FAMILY;FAMILY;FAMILY;FAMILY;HOMOLOGOUS_SUPERFAMILY	Pyruvate kinase-like domain superfamily;Ketopantoate hydroxymethyltransferase;Ketopantoate hydroxymethyltransferase;Ketopantoate hydroxymethyltransferase;Ketopantoate hydroxymethyltransferase;Ketopantoate hydroxymethyltransferase;Ketopantoate hydroxymethyltransferase;Pyruvate/Phosphoenolpyruvate kinase-like domain superfamily	G3DSA:3.20.20.60 (GENE3D);TIGR00222 (TIGRFAM);PF02548 (PFAM);PTHR20881:SF1 (PANTHER);PTHR20881 (PANTHER);MF_00156 (HAMAP);cd06557 (CDD);SSF51621 (SUPERFAMILY)		11.5796	4.55351	2.71696	2.98848	1.97165	2.19611	2.38278	2.35874	3.20592	2.24218	1.10672	3.14303	4.6212	2.59532	4.8381	0	0	2.84931	0	1.00674	0	1.29276	0.662918	2.65769	0	8.39523	3.57623	0	0	0	2.59338	0	1.58595	0.537706	1.68251
tan	CYE_r3.1SPA2_g028870.1	cytochrome P450 703A2	0	0.9377	GO:0000003;GO:0005575;GO:0006629;GO:0009058;GO:0016491;GO:0022607;GO:0043167;GO:0048646	reproduction;cellular_component;lipid metabolic process;biosynthetic process;oxidoreductase activity;cellular component assembly;ion binding;anatomical structure formation involved in morphogenesis	Biological Process;Cellular Component;Biological Process;Biological Process;Molecular Function;Biological Process;Molecular Function;Biological Process			IPR002401;IPR001128;IPR036396;IPR001128;noIPR;noIPR;IPR036396	FAMILY;FAMILY;HOMOLOGOUS_SUPERFAMILY;FAMILY;FAMILY;FAMILY;HOMOLOGOUS_SUPERFAMILY	Cytochrome P450, E-class, group I;Cytochrome P450;Cytochrome P450 superfamily;Cytochrome P450;Cytochrome P450;Cytochrome P450;Cytochrome P450 superfamily	PR00463 (PRINTS);PR00385 (PRINTS);G3DSA:1.10.630.10 (GENE3D);PF00067 (PFAM);PTHR47949:SF3 (PANTHER);PTHR47949 (PANTHER);SSF48264 (SUPERFAMILY)		759.822	201.837	195.905	0.82769	0.558581	0	0	0	0	0	0	0	0	48.851	70.8625	316.74	119.055	48.664	0	105.306	0	0	0	0	0	216.834	296.116	48.1236	2.79634	43.0837	0	0	0	0	0
tan	CYE_r3.1SPA2_g028880.1	Hypothetical predicted protein	0	0.8	GO:0003677;GO:0009058;GO:0034641;GO:0043167	DNA binding;biosynthetic process;cellular nitrogen compound metabolic process;ion binding	Molecular Function;Biological Process;Biological Process;Molecular Function			IPR003173;IPR014876;noIPR;IPR009044;noIPR;noIPR;noIPR;noIPR;noIPR;noIPR;IPR001878;IPR009044	DOMAIN;DOMAIN;DOMAIN;HOMOLOGOUS_SUPERFAMILY;HOMOLOGOUS_SUPERFAMILY;HOMOLOGOUS_SUPERFAMILY;HOMOLOGOUS_SUPERFAMILY;HOMOLOGOUS_SUPERFAMILY;HOMOLOGOUS_SUPERFAMILY;HOMOLOGOUS_SUPERFAMILY;DOMAIN;HOMOLOGOUS_SUPERFAMILY	Transcriptional coactivator p15 (PC4);DEK, C-terminal;DEK, C-terminal;ssDNA-binding transcriptional regulator;ssDNA-binding transcriptional regulator;ssDNA-binding transcriptional regulator;ssDNA-binding transcriptional regulator;ssDNA-binding transcriptional regulator;ssDNA-binding transcriptional regulator;ssDNA-binding transcriptional regulator;Zinc finger, CCHC-type;ssDNA-binding transcriptio…	PF02229 (PFAM);PF08766 (PFAM);PF14223 (PFAM);G3DSA:2.30.31.10 (GENE3D);mobidb-lite (MOBIDB_LITE);mobidb-lite (MOBIDB_LITE);mobidb-lite (MOBIDB_LITE);mobidb-lite (MOBIDB_LITE);PTHR47592 (PANTHER);PTHR47592:SF6 (PANTHER);PS50158 (PROSITE_PROFILES);SSF54447 (SUPERFAMILY)		4.31533	0	0	0	0	0	0	0	0	0	0	0	0	0	0.97407	0	0	0	0	1.64314	0	0	0	0	0	1.30662	1.37873	0	0	0	0	0	0.557992	0.614329	0.66337
tan	CYE_r3.1SPA2_g032730.1	chalcone isomerase	9.6e-165	0.9522	GO:0016853	isomerase activity	Molecular Function			IPR016088;IPR016089;IPR016087;noIPR;noIPR;IPR036298	HOMOLOGOUS_SUPERFAMILY;HOMOLOGOUS_SUPERFAMILY;DOMAIN;DOMAIN;DOMAIN;HOMOLOGOUS_SUPERFAMILY	Chalcone isomerase, 3-layer sandwich;Chalcone isomerase, orthogonal bundle domain superfamily;Chalcone isomerase;Chalcone isomerase;Chalcone isomerase;Chalcone isomerase superfamily	G3DSA:3.50.70.10 (GENE3D);G3DSA:1.10.890.20 (GENE3D);PF02431 (PFAM);PTHR28039:SF8 (PANTHER);PTHR28039 (PANTHER);SSF54626 (SUPERFAMILY)		304.771	35.8812	57.5138	60.9809	54.473	42.2578	68.1409	82.3474	72.3467	140.341	179.14	94.2915	55.9916	81.8814	87.1913	88.3608	21.1748	31.766	9.20505	28.026	21.2825	53.3338	39.6557	34.5549	35.8763	198.769	114.224	0	23.0498	35.2495	0	56.5544	105.671	65.2921	64.6896
tan	CYE_r3.1SPA2_g034120.1	wall-associated receptor kinase-like 20	0	0.912	GO:0005886;GO:0006464;GO:0007165;GO:0016301;GO:0043167	plasma membrane;cellular protein modification process;signal transduction;kinase activity;ion binding	Cellular Component;Biological Process;Biological Process;Molecular Function;Molecular Function	EC:2.7.11	Transferring phosphorus-containing groups	noIPR;IPR025287;noIPR;IPR001245;noIPR;noIPR;IPR000719;noIPR;IPR011009	DOMAIN;DOMAIN;DOMAIN;DOMAIN;DOMAIN;DOMAIN;DOMAIN;DOMAIN;HOMOLOGOUS_SUPERFAMILY	Zinc finger, RING-type;Wall-associated receptor kinase, galacturonan-binding domain;Wall-associated receptor kinase, galacturonan-binding domain;Serine-threonine/tyrosine-protein kinase, catalytic domain;Serine-threonine/tyrosine-protein kinase, catalytic domain;Serine-threonine/tyrosine-protein kinase, catalytic domain;Protein kinase domain;Protein kinase domain;Protein kinase-like domain superf…	G3DSA:1.10.510.10 (GENE3D);PF13947 (PFAM);G3DSA:3.30.200.20 (GENE3D);PF07714 (PFAM);PTHR27005:SF190 (PANTHER);PTHR27005 (PANTHER);PS50011 (PROSITE_PROFILES);cd14066 (CDD);SSF56112 (SUPERFAMILY)		7.52783	0	0	0.648948	0	0	0	0	0	0	0	0	0	0	3.84879	0	0	0	0	0.449148	0	0	0	0.607436	2.83302	5.92325	2.55511	0	0	0	0	0.803633	4.05453	2.95673	3.78597
tan	CYE_r3.1SPA2_g034200.1	serine/threonine-protein phosphatase PP1 isozyme 4	2e-144	0.6739	GO:0005737;GO:0016791	cytoplasm;phosphatase activity	Cellular Component;Molecular Function	EC:3.1.3.16	Protein-serine/threonine phosphatase	IPR029052;IPR031675;IPR004843;noIPR;noIPR;noIPR	HOMOLOGOUS_SUPERFAMILY;DOMAIN;DOMAIN;DOMAIN;DOMAIN;DOMAIN	Metallo-dependent phosphatase-like;Serine-threonine protein phosphatase, N-terminal;Calcineurin-like phosphoesterase domain, ApaH type;Calcineurin-like phosphoesterase domain, ApaH type;Calcineurin-like phosphoesterase domain, ApaH type;Calcineurin-like phosphoesterase domain, ApaH type	G3DSA:3.60.21.10 (GENE3D);PF16891 (PFAM);PF00149 (PFAM);PTHR11668 (PANTHER);PTHR11668:SF441 (PANTHER);SSF56300 (SUPERFAMILY)		13.2874	0	0	0	0	0	0	0	0	0	0	0	0	0	4.81159	0	2.9643	0	0	0	0	0	0	0	0	5.30776	2.24029	0	0	0	0	0	0	0	0
tan	CYE_r3.1SPA2_g034470.1	transcription factor MYB25	0	0.8061	GO:0003677;GO:0003700;GO:0005634;GO:0009058;GO:0034641;GO:0043167	DNA binding;DNA-binding transcription factor activity;nucleus;biosynthetic process;cellular nitrogen compound metabolic process;ion binding	Molecular Function;Molecular Function;Cellular Component;Biological Process;Biological Process;Molecular Function			IPR001005;noIPR;noIPR;noIPR;noIPR;noIPR;noIPR;noIPR;noIPR;noIPR;IPR017930;IPR001005;IPR001005;IPR009057	DOMAIN;DOMAIN;DOMAIN;DOMAIN;DOMAIN;DOMAIN;DOMAIN;DOMAIN;DOMAIN;DOMAIN;DOMAIN;DOMAIN;DOMAIN;HOMOLOGOUS_SUPERFAMILY	SANT/Myb domain;SANT/Myb domain;SANT/Myb domain;SANT/Myb domain;SANT/Myb domain;SANT/Myb domain;SANT/Myb domain;SANT/Myb domain;SANT/Myb domain;SANT/Myb domain;Myb domain;SANT/Myb domain;SANT/Myb domain;Homeobox-like domain superfamily	PF00249 (PFAM);G3DSA:1.10.10.60 (GENE3D);G3DSA:1.10.10.60 (GENE3D);mobidb-lite (MOBIDB_LITE);mobidb-lite (MOBIDB_LITE);mobidb-lite (MOBIDB_LITE);PTHR45614 (PANTHER);PTHR45614:SF150 (PANTHER);PTHR45614:SF150 (PANTHER);PTHR45614 (PANTHER);PS51294 (PROSITE_PROFILES);cd00167 (CDD);cd00167 (CDD);SSF46689 (SUPERFAMILY)	Transcription factor genes	0	0	0	0	0	0	0	0	0	0	0	0	6.67051	4.64264	3.59168	1.24392	0	0	0	2.799	0	0	2.42572	0.902089	1.88231	6.99168	1.77936	0	1.50611	0.689946	1.19296	0	1.30811	1.22966	2.92258
tan	CYE_r3.1SPA2_g036350.1	probable chalcone--flavonone isomerase 3	7.9e-149	0.9598	GO:0016853	isomerase activity	Molecular Function			IPR016087;IPR016089;IPR016088;noIPR;IPR036298	DOMAIN;HOMOLOGOUS_SUPERFAMILY;HOMOLOGOUS_SUPERFAMILY;HOMOLOGOUS_SUPERFAMILY;HOMOLOGOUS_SUPERFAMILY	Chalcone isomerase;Chalcone isomerase, orthogonal bundle domain superfamily;Chalcone isomerase, 3-layer sandwich;Chalcone isomerase, 3-layer sandwich;Chalcone isomerase superfamily	PF02431 (PFAM);G3DSA:1.10.890.20 (GENE3D);G3DSA:3.50.70.10 (GENE3D);PTHR47588 (PANTHER);SSF54626 (SUPERFAMILY)		494.928	85.2082	144.762	94.432	103.083	77.8331	126.067	65.5809	52.0468	51.348	18.1696	57.0931	166.602	196.07	223.415	386.256	100.713	110.027	92.5663	119.726	82.7346	66.2526	205.045	80.0293	114.128	562.29	188.441	99.7456	160.51	117.669	113.827	146.532	72.9419	53.0487	111.247
tan	CYE_r3.1SPA2_g037000.1	Nucleotide-diphospho-sugar transferase family protein	0	0.9031	GO:0005794;GO:0016757;GO:0071554	Golgi apparatus;transferase activity, transferring glycosyl groups;cell wall organization or biogenesis	Cellular Component;Molecular Function;Biological Process			IPR005069;noIPR;noIPR	FAMILY;FAMILY;FAMILY	Nucleotide-diphospho-sugar transferase;Nucleotide-diphospho-sugar transferase;Nucleotide-diphospho-sugar transferase	PF03407 (PFAM);PTHR46038:SF51 (PANTHER);PTHR46038 (PANTHER)		43.6393	22.2875	20.9689	0	0	0	0	0	0	0	0	0	0	7.5274	9.24311	21.5011	7.35465	2.75711	0	7.50613	0	0	0	0	0	29.0348	15.9263	12.3147	5.55775	4.20375	0	0	0	0	0
tan	CYE_r3.1SPA2_g038830.1	protein 108-like	2.1e-66	0.8615	GO:0005575;GO:0009058;GO:0034641;GO:0043167	cellular_component;biosynthetic process;cellular nitrogen compound metabolic process;ion binding	Cellular Component;Biological Process;Biological Process;Molecular Function			noIPR;IPR016140;noIPR;noIPR;IPR036312	HOMOLOGOUS_SUPERFAMILY;DOMAIN;DOMAIN;DOMAIN;HOMOLOGOUS_SUPERFAMILY	P-loop containing nucleoside triphosphate hydrolase;Bifunctional inhibitor/plant lipid transfer protein/seed storage helical domain;Bifunctional inhibitor/plant lipid transfer protein/seed storage helical domain;Bifunctional inhibitor/plant lipid transfer protein/seed storage helical domain;Bifunctional inhibitor/plant lipid transfer protein/seed storage helical domain superfamily	G3DSA:1.10.110.10 (GENE3D);PF14368 (PFAM);PTHR35501:SF3 (PANTHER);PTHR35501 (PANTHER);SSF47699 (SUPERFAMILY)		5047.61	411.771	236.119	10.5841	12.5929	1.13662	0	0	0.485291	0	0	0	4041.32	2621.28	3223.55	2437.88	419.047	269.269	18.0829	135.934	0	0	0	0	0	3901.45	761.072	334.488	62.1525	79.2257	0	0	0	0	0
tan	CYE_r3.1SPA3_g002860.1	beta-amyrin synthase	0	0.9342	GO:0005811;GO:0006629;GO:0009058;GO:0016853	lipid droplet;lipid metabolic process;biosynthetic process;isomerase activity	Cellular Component;Biological Process;Biological Process;Molecular Function	EC:5.4.99.7;EC:5.4.99	Lanosterol synthase;Intramolecular transferases	noIPR;IPR018333;IPR032696;IPR032697;noIPR;noIPR;noIPR;noIPR;IPR018333;IPR008930;IPR008930	HOMOLOGOUS_SUPERFAMILY;FAMILY;DOMAIN;DOMAIN;DOMAIN;DOMAIN;DOMAIN;DOMAIN;FAMILY;HOMOLOGOUS_SUPERFAMILY;HOMOLOGOUS_SUPERFAMILY	Histidine kinase/HSP90-like ATPase superfamily;Squalene cyclase;Squalene cyclase, C-terminal;Squalene cyclase, N-terminal;Squalene cyclase, N-terminal;Squalene cyclase, N-terminal;Squalene cyclase, N-terminal;Squalene cyclase, N-terminal;Squalene cyclase;Terpenoid cyclases/protein prenyltransferase alpha-alpha toroid;Terpenoid cyclases/protein prenyltransferase alpha-alpha toroid	G3DSA:1.50.10.20 (GENE3D);TIGR01787 (TIGRFAM);PF13243 (PFAM);PF13249 (PFAM);G3DSA:1.50.10.20 (GENE3D);G3DSA:1.50.10.20 (GENE3D);PTHR11764 (PANTHER);PTHR11764:SF58 (PANTHER);cd02892 (CDD);SSF48239 (SUPERFAMILY);SSF48239 (SUPERFAMILY)		0	0	0	0	0	0	0	0	0	0	0	0	0	1.65824	13.5004	2.80862	0	0	0	0	0	0	0	0	0	0.596746	11.1956	0	0	0	0	0	0	0.053885	0.492285
tan	CYE_r3.1SPA3_g006380.1	hypothetical protein Pyn_23015	8.1e-142	0.7943	GO:0003735;GO:0005840;GO:0006412	structural constituent of ribosome;ribosome;translation	Molecular Function;Cellular Component;Biological Process			noIPR;noIPR	HOMOLOGOUS_SUPERFAMILY;HOMOLOGOUS_SUPERFAMILY	NAD(P)-binding domain superfamily;NAD(P)-binding domain superfamily	mobidb-lite (MOBIDB_LITE);mobidb-lite (MOBIDB_LITE)		67.2846	0	2.22597	0	0	0	0	0	0	0	0	0	0	0.730422	31.73	28.1263	0	0	0	0	0	0	0	0	0	11.4312	19.0127	0	0	0	0	0	0	0	0
tan	CYE_r3.1SPA3_g011400.1	shikimate O-hydroxycinnamoyltransferase-like	0	0.9371	GO:0016746	transferase activity, transferring acyl groups	Molecular Function	EC:2.3.1.133	Shikimate O-hydroxycinnamoyltransferase	IPR023213;IPR023213;IPR003480;noIPR;noIPR;noIPR;noIPR;noIPR	HOMOLOGOUS_SUPERFAMILY;HOMOLOGOUS_SUPERFAMILY;FAMILY;FAMILY;FAMILY;FAMILY;FAMILY;FAMILY	Chloramphenicol acetyltransferase-like domain superfamily;Chloramphenicol acetyltransferase-like domain superfamily;Transferase;Transferase;Transferase;Transferase;Transferase;Transferase	G3DSA:3.30.559.10 (GENE3D);G3DSA:3.30.559.10 (GENE3D);PF02458 (PFAM);mobidb-lite (MOBIDB_LITE);mobidb-lite (MOBIDB_LITE);PTHR31642:SF251 (PANTHER);PTHR31642 (PANTHER);SSF52777 (SUPERFAMILY)		41.1145	0	23.942	13.6487	0	0	0	9.00552	5.43347	0	5.989	0	8.96319	16.5461	21.6984	14.6763	14.1859	10.3325	6.06926	20.6891	2.38349	10.0912	1.36196	6.04761	5.88493	36.3708	16.5141	5.58805	15.5828	9.47778	7.18974	6.62591	11.8702	13.0508	9.18862
tan	CYE_r3.1SPA3_g014060.1	protein LIGHT-DEPENDENT SHORT HYPOCOTYLS 10-like	2.8e-131	0.9205	GO:0005634;GO:0009058;GO:0034641	nucleus;biosynthetic process;cellular nitrogen compound metabolic process	Cellular Component;Biological Process;Biological Process			IPR006936;noIPR;noIPR;noIPR;IPR040222;noIPR;IPR006936	DOMAIN;DOMAIN;DOMAIN;DOMAIN;FAMILY;FAMILY;DOMAIN	ALOG domain;ALOG domain;ALOG domain;ALOG domain;ALOG family;ALOG family;ALOG domain	PF04852 (PFAM);mobidb-lite (MOBIDB_LITE);mobidb-lite (MOBIDB_LITE);mobidb-lite (MOBIDB_LITE);PTHR31165 (PANTHER);PTHR31165:SF72 (PANTHER);PS51697 (PROSITE_PROFILES)		3.43938	3.42742	0.742978	0.27206	1.75233	0.956538	0.22611	1.28202	0	0	0	0	3.31623	0	1.2374	1.34318	0	1.99585	0	0	0	0.912192	1.585	1.11364	0	6.4413	2.08654	0	0	1.20454	2.08785	0	0	0.301315	0.171258
tan	CYE_r3.1SPA3_g017710.1	BURP domain protein RD22-like	0	0.8266						IPR004873;noIPR;noIPR;IPR004873	DOMAIN;DOMAIN;DOMAIN;DOMAIN	BURP domain;BURP domain;BURP domain;BURP domain	PF03181 (PFAM);PTHR31236:SF2 (PANTHER);PTHR31236 (PANTHER);PS51277 (PROSITE_PROFILES)		55.8993	17.0745	14.2113	8.84568	7.7913	10.8408	9.95444	15.8263	7.394	5.39146	6.11447	5.92003	67.2607	29.72	18.5006	26.7215	7.78131	9.89625	0	15.8616	2.36947	26.9974	3.28181	8.74421	6.53888	50.1017	24.6076	15.7863	6.03842	7.48219	7.88947	10.786	2.95319	1.32264	4.13278
tan	CYE_r3.1SPA3_g021690.1	glycerol-3-phosphate acyltransferase 1	0	0.9182	GO:0005575;GO:0009058;GO:0016746;GO:0016791	cellular_component;biosynthetic process;transferase activity, transferring acyl groups;phosphatase activity	Cellular Component;Biological Process;Molecular Function;Molecular Function	EC:2.3.1.15	Glycerol-3-phosphate 1-O-acyltransferase	noIPR;IPR002123;noIPR;noIPR;noIPR;noIPR	FAMILY;DOMAIN;DOMAIN;DOMAIN;DOMAIN;DOMAIN	Protein JASON;Phospholipid/glycerol acyltransferase;Phospholipid/glycerol acyltransferase;Phospholipid/glycerol acyltransferase;Phospholipid/glycerol acyltransferase;Phospholipid/glycerol acyltransferase	PF12710 (PFAM);PF01553 (PFAM);PTHR15486 (PANTHER);PTHR15486:SF18 (PANTHER);cd06551 (CDD);SSF69593 (SUPERFAMILY)		112.758	4.01307	2.34134	1.24667	1.48167	0.840643	0.602031	1.29322	0.793729	0	0	0.181852	0	9.54666	79.4133	55.9518	3.47436	7.71853	0	1.03967	0	1.26498	0	0	0	55.2483	15.0765	3.25318	0	0	1.15813	0	0.446325	0.083569	0.681857
tan	CYE_r3.1SPA3_g021730.1	AT-hook motif nuclear-localized protein 16	1.8e-142	0.9562	GO:0003677;GO:0003700;GO:0005634;GO:0009058;GO:0034641	DNA binding;DNA-binding transcription factor activity;nucleus;biosynthetic process;cellular nitrogen compound metabolic process	Molecular Function;Molecular Function;Cellular Component;Biological Process;Biological Process			IPR005175;noIPR;noIPR;IPR014476;noIPR;IPR005175;IPR005175;IPR011009;noIPR	DOMAIN;DOMAIN;DOMAIN;FAMILY;FAMILY;DOMAIN;DOMAIN;HOMOLOGOUS_SUPERFAMILY;HOMOLOGOUS_SUPERFAMILY	PPC domain;PPC domain;PPC domain;AT-hook motif nuclear-localized protein 15-29;AT-hook motif nuclear-localized protein 15-29;PPC domain;PPC domain;Protein kinase-like domain superfamily;Protein kinase-like domain superfamily	PF03479 (PFAM);G3DSA:3.30.200.20 (GENE3D);G3DSA:3.30.1330.80 (GENE3D);PTHR31100 (PANTHER);PTHR31100:SF48 (PANTHER);PS51742 (PROSITE_PROFILES);cd11378 (CDD);SSF56112 (SUPERFAMILY);SSF117856 (SUPERFAMILY)		0	0	0	0	0	0	0	0	0	0	0	0	0	4.97867	26.5191	15.9505	1.78115	0	0	0	0	0	0	0	0	16.4965	4.74829	0	0	0	0	0	0	0	0
tan	CYE_r3.1SPA3_g021810.1	AT-hook motif nuclear-localized protein 16	0	0.9399	GO:0003677;GO:0003700;GO:0005634;GO:0009058;GO:0034641	DNA binding;DNA-binding transcription factor activity;nucleus;biosynthetic process;cellular nitrogen compound metabolic process	Molecular Function;Molecular Function;Cellular Component;Biological Process;Biological Process			noIPR;IPR005175;noIPR;noIPR;IPR014476;IPR005175;IPR005175;noIPR	HOMOLOGOUS_SUPERFAMILY;DOMAIN;DOMAIN;DOMAIN;FAMILY;DOMAIN;DOMAIN;DOMAIN	Homeobox-like domain superfamily;PPC domain;PPC domain;PPC domain;AT-hook motif nuclear-localized protein 15-29;PPC domain;PPC domain;PPC domain	G3DSA:3.30.1330.80 (GENE3D);PF03479 (PFAM);mobidb-lite (MOBIDB_LITE);PTHR31100:SF48 (PANTHER);PTHR31100 (PANTHER);PS51742 (PROSITE_PROFILES);cd11378 (CDD);SSF117856 (SUPERFAMILY)		245.028	6.039	4.32656	0.196799	0	0	0	0	0	0	0	0	0	35.1477	285.323	119.993	11.8047	18.5775	0	0	0	0	0	0	0	157.73	35.7806	6.44742	0	0	0	0	0.152945	0.101567	0
tan	CYE_r3.1SPA3_g025320.1	protein GAMETE EXPRESSED 1-like	0	0.8518	GO:0005575	cellular_component	Cellular Component			noIPR;IPR040346	HOMOLOGOUS_SUPERFAMILY;FAMILY	Cytochrome P450 superfamily;GEX1/Brambleberry	PTHR33538:SF2 (PANTHER);PTHR33538 (PANTHER)		0	0	0	0	0	0	0	0	0	0	0	0	7.52139	2.94743	0	3.92702	0	0	0	0	0	0	0	0	0	7.519	0	0	0	0	0	0	0.185249	0	0
tan	CYE_r3.1SPA3_g026400.1	aquaporin SIP1-1-like	1.4e-164	0.9194	GO:0005575;GO:0022857	cellular_component;transmembrane transporter activity	Cellular Component;Molecular Function			IPR000425;IPR000425;IPR023271;noIPR;noIPR;IPR023271	FAMILY;FAMILY;HOMOLOGOUS_SUPERFAMILY;HOMOLOGOUS_SUPERFAMILY;HOMOLOGOUS_SUPERFAMILY;HOMOLOGOUS_SUPERFAMILY	Major intrinsic protein;Major intrinsic protein;Aquaporin-like;Aquaporin-like;Aquaporin-like;Aquaporin-like	PR00783 (PRINTS);PF00230 (PFAM);G3DSA:1.20.1080.10 (GENE3D);PTHR46739:SF6 (PANTHER);PTHR46739 (PANTHER);SSF81338 (SUPERFAMILY)		375.19	62.5881	36.1256	19.1147	29.2342	29.6764	23.545	35.9215	29.2781	7.88407	39.1041	38.6868	125.266	110.174	630.715	316.562	71.9568	64.7755	15.8924	36.1076	19.7227	58.8328	34.124	51.9214	31.8804	410.785	67.5294	55.9451	44.4201	34.3395	41.9667	39.909	16.0732	12.4724	30.7666
tan	CYE_r3.1SPA3_g029380.1	probable endo-1,3(4)-beta-glucanase ARB_01444	0	0.9126	GO:0008150;GO:0016798	biological_process;hydrolase activity, acting on glycosyl bonds	Biological Process;Molecular Function	EC:3.2.1.21;EC:3.2.1.39;EC:3.2.1.6	Beta-glucosidase;Glucan endo-1,3-beta-D-glucosidase;Endo-1,3(4)-beta-glucanase	noIPR;IPR040720;IPR040451;noIPR;noIPR;noIPR;noIPR;IPR005200	HOMOLOGOUS_SUPERFAMILY;DOMAIN;DOMAIN;DOMAIN;DOMAIN;DOMAIN;DOMAIN;FAMILY	Protein kinase-like domain superfamily;Glycosyl hydrolase family 81, C-terminal domain;Glycosyl hydrolase family 81, N-terminal;Glycosyl hydrolase family 81, N-terminal;Glycosyl hydrolase family 81, N-terminal;Glycosyl hydrolase family 81, N-terminal;Glycosyl hydrolase family 81, N-terminal;Endo-1,3(4)-beta-glucanase	G3DSA:2.70.98.30 (GENE3D);PF17652 (PFAM);PF03639 (PFAM);mobidb-lite (MOBIDB_LITE);mobidb-lite (MOBIDB_LITE);mobidb-lite (MOBIDB_LITE);PTHR31983:SF16 (PANTHER);PTHR31983 (PANTHER)		132.734	8.27115	14.2743	11.2101	10.6167	9.06043	6.36324	6.70237	9.83463	10.5491	9.03451	9.90269	1.81536	7.70569	101.163	44.504	2.99383	13.2233	0	7.94609	5.89441	4.995	5.77794	5.77481	6.00677	32.8521	25.3169	5.93405	5.81616	4.24543	4.96761	7.22476	9.53548	14.7523	8.64739
tan	CYE_r3.1SPA3_g029390.1	probable endo-1,3(4)-beta-glucanase ARB_01444	0	0.9514	GO:0005575;GO:0016798	cellular_component;hydrolase activity, acting on glycosyl bonds	Cellular Component;Molecular Function	EC:3.2.1.6	Endo-1,3(4)-beta-glucanase	IPR040451;noIPR;IPR040720;IPR005200;noIPR	DOMAIN;DOMAIN;DOMAIN;FAMILY;FAMILY	Glycosyl hydrolase family 81, N-terminal;Glycosyl hydrolase family 81, N-terminal;Glycosyl hydrolase family 81, C-terminal domain;Endo-1,3(4)-beta-glucanase;Endo-1,3(4)-beta-glucanase	PF03639 (PFAM);G3DSA:2.70.98.30 (GENE3D);PF17652 (PFAM);PTHR31983 (PANTHER);PTHR31983:SF18 (PANTHER)		1.55209	0.50766	0	0	0.164758	0	0	0	0	0	0	0	0	5.37582	16.5866	16.4557	0	3.54817	0	0	0	0	0	0	0	8.66048	7.12268	1.51049	0	0	0	0	0	0	0
tan	CYE_r3.1SPA3_g029520.1	uncharacterized protein LOC110759641 isoform X1	0	0.8895	GO:0005575;GO:0043167	cellular_component;ion binding	Cellular Component;Molecular Function			IPR010683;noIPR;noIPR	FAMILY;FAMILY;FAMILY	Protein of unknown function DUF1262;Protein of unknown function DUF1262;Protein of unknown function DUF1262	PF06880 (PFAM);PTHR31050:SF4 (PANTHER);PTHR31050 (PANTHER)		5.86121	1.17634	0.428932	0	0	0	0	0.477507	0	0	2.80641	1.55491	0	1.26708	1.04007	0	0	0	0	0	0	0	0	0	0	2.3935	0	0	0	0	0	0	1.04969	1.1097	1.53136
tan	CYE_r3.1SPA3_g034860.1	Succinate dehydrogenase [ubiquinone] iron-sulfur subunit 2, mitochondrial	4.3e-47	0.7549	GO:0006091;GO:0016491	generation of precursor metabolites and energy;oxidoreductase activity	Biological Process;Molecular Function								26.3303	0	0	0	0	0	0	0	0	0	0	0	0	0	23.5733	13.1038	0	0	0	0	0	0	0	0	0	17.5212	5.52513	0	0	0	0	0	0	0	0
tan	CYE_r3.1SPA4_g000780.1	FAS1 domain-containing protein	6.5e-117	0.8485						noIPR;noIPR;IPR036378	FAMILY;FAMILY;HOMOLOGOUS_SUPERFAMILY	Uncharacterised protein family Ycf33;Uncharacterised protein family Ycf33;FAS1 domain superfamily	PTHR36069:SF3 (PANTHER);PTHR36069 (PANTHER);SSF82153 (SUPERFAMILY)		0	0	0	0	0	0	0	0	0	0.919637	0	0.283497	596.118	688.295	2180.54	1461.93	125.167	149.333	0	12.1053	0	0.994596	0	0	0	1718.35	276.881	80.2076	0	1.76275	3.46747	1.97912	0.504642	0.165356	0
tan	CYE_r3.1SPA4_g002640.1	glycine-rich protein 5-like	2.8e-75	0.8285						noIPR;noIPR	HOMOLOGOUS_SUPERFAMILY;HOMOLOGOUS_SUPERFAMILY	Homeobox-like domain superfamily;Homeobox-like domain superfamily	mobidb-lite (MOBIDB_LITE);mobidb-lite (MOBIDB_LITE)		982.322	171.438	115.25	12.5074	2.05683	0.689416	0	0	0	0	0	0	237.267	755.667	3751.9	2124.61	672.625	340.778	54.3109	193.368	0	0	0	0	0	2334.73	350.366	332.064	82.8993	390.782	0	0	0	0	0
tan	CYE_r3.1SPA4_g003620.1	FAS1 domain-containing protein	6.5e-117	0.8485						noIPR;noIPR;IPR036378	DOMAIN;DOMAIN;HOMOLOGOUS_SUPERFAMILY	Potassium channel domain;Potassium channel domain;FAS1 domain superfamily	PTHR36069:SF3 (PANTHER);PTHR36069 (PANTHER);SSF82153 (SUPERFAMILY)		1769.5	52.6817	48.3041	2.43895	1.78238	1.18847	1.34273	1.71565	0	0	0	0.283497	625.076	633.529	2513.61	1357.13	117.795	161.352	0	12.6756	3.05667	0.994596	0	0	0	1703.67	252.373	81.8676	0	1.76275	0	0	0	1.4882	0
tan	CYE_r3.1SPA4_g005180.1	heat stress transcription factor B-2a-like	1.3e-141	0.9201	GO:0003677;GO:0003700;GO:0005634;GO:0006950;GO:0009058;GO:0034641	DNA binding;DNA-binding transcription factor activity;nucleus;response to stress;biosynthetic process;cellular nitrogen compound metabolic process	Molecular Function;Molecular Function;Cellular Component;Biological Process;Biological Process;Biological Process			IPR000232;IPR036388;IPR000232;IPR027725;noIPR;IPR036390	DOMAIN;HOMOLOGOUS_SUPERFAMILY;DOMAIN;FAMILY;FAMILY;HOMOLOGOUS_SUPERFAMILY	Heat shock factor (HSF)-type, DNA-binding;Winged helix-like DNA-binding domain superfamily;Heat shock factor (HSF)-type, DNA-binding;Heat shock transcription factor family;Heat shock transcription factor family;Winged helix DNA-binding domain superfamily	PR00056 (PRINTS);G3DSA:1.10.10.10 (GENE3D);PF00447 (PFAM);PTHR10015 (PANTHER);PTHR10015:SF308 (PANTHER);SSF46785 (SUPERFAMILY)	Transcription factor genes	0	0	0	0	0	0	1.53627	0	0	0	0	0	0	0	0	7.69218	0	0	0	0	0	0	0	0	0	3.0921	0	0	0	0	0	0	0.337185	0	0
tan	CYE_r3.1SPA4_g008330.1	hypothetical protein Pyn_15767	3.3e-33	0.7022	GO:0005575	cellular_component	Cellular Component								186.843	5.90029	12.2376	0	0	0	1.87688	0	0	0	1.54146	4.64084	0	154.136	118.251	263.035	0	0	0	0.883684	0	0	13.5149	0	0	85.5468	26.2486	2.82214	0	0	0	0	0	0.860897	1.72547
tan	CYE_r3.1SPA4_g009820.1	putative germin-like protein 2-1	5.3e-154	0.941	GO:0005576;GO:0005618;GO:0043167	extracellular region;cell wall;ion binding	Cellular Component;Cellular Component;Molecular Function			IPR001929;IPR014710;IPR006045;noIPR;noIPR;IPR011051	FAMILY;HOMOLOGOUS_SUPERFAMILY;DOMAIN;DOMAIN;DOMAIN;HOMOLOGOUS_SUPERFAMILY	Germin;RmlC-like jelly roll fold;Cupin 1;Cupin 1;Cupin 1;RmlC-like cupin domain superfamily	PR00325 (PRINTS);G3DSA:2.60.120.10 (GENE3D);PF00190 (PFAM);PTHR31238 (PANTHER);PTHR31238:SF225 (PANTHER);SSF51182 (SUPERFAMILY)		2243.5	143.429	225.19	0	0.184802	0	0	0	0	0	2.97942	0	0	627.46	817.189	2149.27	230.986	77.8553	0	80.2897	0	0	0	0	0	1355.3	603.694	192.823	0	10.2838	0	0	0	0	0
tan	CYE_r3.1SPA4_g010480.1	hypothetical protein Pyn_11545	3.4e-57	0.8941						noIPR;noIPR;noIPR;noIPR	HOMOLOGOUS_SUPERFAMILY;HOMOLOGOUS_SUPERFAMILY;HOMOLOGOUS_SUPERFAMILY;HOMOLOGOUS_SUPERFAMILY	RNA 3'-terminal phosphate cyclase/enolpyruvate transferase, alpha/beta;RNA 3'-terminal phosphate cyclase/enolpyruvate transferase, alpha/beta;RNA 3'-terminal phosphate cyclase/enolpyruvate transferase, alpha/beta;RNA 3'-terminal phosphate cyclase/enolpyruvate transferase, alpha/beta	mobidb-lite (MOBIDB_LITE);mobidb-lite (MOBIDB_LITE);mobidb-lite (MOBIDB_LITE);mobidb-lite (MOBIDB_LITE)		4333	107.59	70.317	0	6.56718	0.450736	1.50596	0.524353	1.94332	0	1.18092	0	2122.5	1781.37	6069.77	2375.99	314.054	252.628	0	18.1188	0	0	3.42214	0	0	5032.18	423.117	162.011	1.8083	0.422645	0.82415	0.772989	0	0	0
tan	CYE_r3.1SPA4_g011880.1	protein UNUSUAL FLORAL ORGANS-like	0	0.9476	GO:0003674;GO:0006464;GO:0009056;GO:0009058;GO:0032991;GO:0034641	molecular_function;cellular protein modification process;catabolic process;biosynthetic process;protein-containing complex;cellular nitrogen compound metabolic process	Molecular Function;Biological Process;Biological Process;Biological Process;Cellular Component;Biological Process			noIPR;IPR001810;noIPR;noIPR;IPR001810;IPR036047;IPR011043	HOMOLOGOUS_SUPERFAMILY;DOMAIN;DOMAIN;DOMAIN;DOMAIN;HOMOLOGOUS_SUPERFAMILY;HOMOLOGOUS_SUPERFAMILY	Cytochrome c-like domain superfamily;F-box domain;F-box domain;F-box domain;F-box domain;F-box-like domain superfamily;Galactose oxidase/kelch, beta-propeller	G3DSA:1.20.1280.50 (GENE3D);PF00646 (PFAM);PTHR46301 (PANTHER);PTHR46301:SF2 (PANTHER);PS50181 (PROSITE_PROFILES);SSF81383 (SUPERFAMILY);SSF50965 (SUPERFAMILY)		5.60796	0.514315	0.121578	0.18035	0	0	0	0	0	0	0	0	3.03249	0	13.3803	0	1.28117	2.12285	0	0.096161	0	0	0	0	0	1.11078	0	0	0	0	0	0	0	0	0
tan	CYE_r3.1SPA4_g019000.1	GTPase-activating protein GYP1-like	0	0.9412	GO:0005575;GO:0006091;GO:0015031;GO:0016491;GO:0030234	cellular_component;generation of precursor metabolites and energy;protein transport;oxidoreductase activity;enzyme regulator activity	Cellular Component;Biological Process;Biological Process;Molecular Function;Molecular Function			noIPR;noIPR;noIPR;IPR003245;IPR000195;IPR008972;noIPR;noIPR;noIPR;noIPR;noIPR;noIPR;noIPR;noIPR;noIPR;noIPR;IPR000195;IPR003245;IPR041846;IPR008972;IPR035969;IPR035969	FAMILY;FAMILY;FAMILY;DOMAIN;DOMAIN;HOMOLOGOUS_SUPERFAMILY;HOMOLOGOUS_SUPERFAMILY;HOMOLOGOUS_SUPERFAMILY;HOMOLOGOUS_SUPERFAMILY;HOMOLOGOUS_SUPERFAMILY;HOMOLOGOUS_SUPERFAMILY;HOMOLOGOUS_SUPERFAMILY;HOMOLOGOUS_SUPERFAMILY;HOMOLOGOUS_SUPERFAMILY;HOMOLOGOUS_SUPERFAMILY;HOMOLOGOUS_SUPERFAMILY;DOMAIN;DOMAIN;DOMAIN;HOMOLOGOUS_SUPERFAMILY;HOMOLOGOUS_SUPERFAMILY;HOMOLOGOUS_SUPERFAMILY	28kDa heat- and acid-stable phosphoprotein;28kDa heat- and acid-stable phosphoprotein;28kDa heat- and acid-stable phosphoprotein;Phytocyanin domain;Rab-GTPase-TBC domain;Cupredoxin;Cupredoxin;Cupredoxin;Cupredoxin;Cupredoxin;Cupredoxin;Cupredoxin;Cupredoxin;Cupredoxin;Cupredoxin;Cupredoxin;Rab-GTPase-TBC domain;Phytocyanin domain;Early nodulin-like protein domain;Cupredoxin;Rab-GTPase-TBC domain …	PR01217 (PRINTS);G3DSA:1.10.472.80 (GENE3D);G3DSA:1.10.8.270 (GENE3D);PF02298 (PFAM);PF00566 (PFAM);G3DSA:2.60.40.420 (GENE3D);mobidb-lite (MOBIDB_LITE);mobidb-lite (MOBIDB_LITE);mobidb-lite (MOBIDB_LITE);mobidb-lite (MOBIDB_LITE);mobidb-lite (MOBIDB_LITE);mobidb-lite (MOBIDB_LITE);mobidb-lite (MOBIDB_LITE);mobidb-lite (MOBIDB_LITE);PTHR22957 (PANTHER);PTHR22957:SF581 (PANTHER);PS50086 (PROSITE_P…		295.437	39.7609	59.6528	52.7234	34.9979	35.4866	37.7212	25.0036	31.4763	20.9777	54.5673	107.977	7.03134	27.3369	112.285	132.854	21.1926	22.9058	14.9941	28.1227	5.53781	12.7911	18.9921	14.9719	13.8719	68.0336	95.0992	38.0356	23.8406	21.7779	9.78117	19.2109	66.4361	88.5533	36.4696
tan	CYE_r3.1SPA4_g025990.1	pectinesterase QRT1	0	0.9144	GO:0005575;GO:0005975;GO:0009056;GO:0016829;GO:0071554	cellular_component;carbohydrate metabolic process;catabolic process;lyase activity;cell wall organization or biogenesis	Cellular Component;Biological Process;Biological Process;Molecular Function;Biological Process	EC:3.1.1.11;EC:3.1.1.1	Pectinesterase;Carboxylesterase	IPR012334;IPR000070;noIPR;noIPR;IPR011050	HOMOLOGOUS_SUPERFAMILY;DOMAIN;DOMAIN;DOMAIN;HOMOLOGOUS_SUPERFAMILY	Pectin lyase fold;Pectinesterase, catalytic;Pectinesterase, catalytic;Pectinesterase, catalytic;Pectin lyase fold/virulence factor	G3DSA:2.160.20.10 (GENE3D);PF01095 (PFAM);PTHR31321 (PANTHER);PTHR31321:SF31 (PANTHER);SSF51126 (SUPERFAMILY)	Cell wall-related genes	8.4176	0	0.867853	0	0.604045	0	0	0	0	0	0	0	0	0	14.2327	6.09067	0	0	0	0	0	1.4098	0	0	0	0.771482	2.32146	0	0	0	0	0	0	0	0
tan	CYE_r3.1SPA4_g034840.1	beta-galactosidase 6	0	0.8683	GO:0005618;GO:0005773;GO:0005975;GO:0016798;GO:0032991	cell wall;vacuole;carbohydrate metabolic process;hydrolase activity, acting on glycosyl bonds;protein-containing complex	Cellular Component;Cellular Component;Biological Process;Molecular Function;Cellular Component	EC:3.2.1.23	Beta-galactosidase	IPR001944;IPR008979;IPR041392;noIPR;IPR001944;IPR008979;IPR008979	FAMILY;HOMOLOGOUS_SUPERFAMILY;DOMAIN;DOMAIN;FAMILY;HOMOLOGOUS_SUPERFAMILY;HOMOLOGOUS_SUPERFAMILY	Glycoside hydrolase, family 35;Galactose-binding-like domain superfamily;Beta-galactosidase, beta-sandwich domain;Beta-galactosidase, beta-sandwich domain;Glycoside hydrolase, family 35;Galactose-binding-like domain superfamily;Galactose-binding-like domain superfamily	PR00742 (PRINTS);G3DSA:2.60.120.260 (GENE3D);PF17834 (PFAM);PTHR23421:SF151 (PANTHER);PTHR23421 (PANTHER);SSF49785 (SUPERFAMILY);SSF49785 (SUPERFAMILY)		8.78067	0	0	0	0	0	0	0	0	0	0	0	3.45673	5.08642	0	0	0	0	0	0	0	0	0	0	0	11.8363	0	2.17898	0	0	0	0	2.08051	0.91331	1.18952
tan	CYE_r3.1SPA5_g007260.1	cinnamoyl-CoA reductase-like SNL6	0	0.8991	GO:0005575;GO:0006629;GO:0009058;GO:0016491	cellular_component;lipid metabolic process;biosynthetic process;oxidoreductase activity	Cellular Component;Biological Process;Biological Process;Molecular Function	EC:1.2.1.44;EC:1.1.1.145	Cinnamoyl-CoA reductase;3-beta-hydroxy-Delta(5)-steroid dehydrogenase	noIPR;IPR016040;noIPR;noIPR;noIPR;IPR036291	HOMOLOGOUS_SUPERFAMILY;DOMAIN;DOMAIN;DOMAIN;DOMAIN;HOMOLOGOUS_SUPERFAMILY	2Fe-2S ferredoxin-like superfamily;NAD(P)-binding domain;NAD(P)-binding domain;NAD(P)-binding domain;NAD(P)-binding domain;NAD(P)-binding domain superfamily	G3DSA:3.40.50.720 (GENE3D);PF13460 (PFAM);PTHR10366:SF717 (PANTHER);PTHR10366 (PANTHER);cd08958 (CDD);SSF51735 (SUPERFAMILY)		92.4653	28.0793	30.7927	15.2064	20.8798	28.0662	23.5634	11.7541	18.569	10.4651	26.1045	26.047	26.0331	25.7192	13.8634	43.0846	14.4267	9.23876	4.46295	20.1682	1.1902	7.03074	13.9402	8.15829	15.0412	50.2968	65.8229	7.98092	10.5712	18.8785	8.38808	12.1264	38.815	36.8738	23.5019
tan	CYE_r3.1SPA5_g009510.1	dynamin-related protein 1E-like	0	0.9647	GO:0003924;GO:0005737;GO:0007005;GO:0008092;GO:0043167	GTPase activity;cytoplasm;mitochondrion organization;cytoskeletal protein binding;ion binding	Molecular Function;Cellular Component;Biological Process;Molecular Function;Molecular Function	EC:3.6.1.15	Nucleoside-triphosphate phosphatase	IPR022812;noIPR;IPR022812;noIPR;IPR003130;IPR000375;noIPR;IPR022812;IPR030381;IPR020850;IPR001401;IPR027417	FAMILY;FAMILY;FAMILY;FAMILY;DOMAIN;DOMAIN;DOMAIN;FAMILY;DOMAIN;DOMAIN;DOMAIN;HOMOLOGOUS_SUPERFAMILY	Dynamin superfamily;Dynamin superfamily;Dynamin superfamily;Dynamin superfamily;Dynamin GTPase effector;Dynamin stalk domain;Dynamin stalk domain;Dynamin superfamily;Dynamin-type guanine nucleotide-binding (G) domain;GTPase effector domain;Dynamin, GTPase domain;P-loop containing nucleoside triphosphate hydrolase	PR00195 (PRINTS);G3DSA:1.20.120.1240 (GENE3D);PF00350 (PFAM);G3DSA:3.40.50.300 (GENE3D);PF02212 (PFAM);PF01031 (PFAM);PTHR11566:SF177 (PANTHER);PTHR11566 (PANTHER);PS51718 (PROSITE_PROFILES);PS51388 (PROSITE_PROFILES);cd08771 (CDD);SSF52540 (SUPERFAMILY)		10.6075	3.80579	4.04802	2.40191	1.23038	1.21772	1.93954	1.63149	3.87459	0.472153	1.30123	1.70055	2.83732	0.936717	1.74619	0.805087	0	0	0	0.723529	0.330485	1.40079	0.484919	0.325457	0	6.65156	2.87837	0	0	0	0.447074	1.41372	0.885304	0.611512	2.01214
tan	CYE_r3.1SPA5_g009730.1	putative invertase inhibitor	9.1e-96	0.8602	GO:0030234	enzyme regulator activity	Molecular Function	EC:3.1.1.11;EC:3.1.1.1	Pectinesterase;Carboxylesterase	IPR035513;IPR006501;IPR006501;noIPR;noIPR;IPR034088;IPR035513	HOMOLOGOUS_SUPERFAMILY;DOMAIN;DOMAIN;DOMAIN;DOMAIN;FAMILY;HOMOLOGOUS_SUPERFAMILY	Invertase/pectin methylesterase inhibitor domain superfamily;Pectinesterase inhibitor domain;Pectinesterase inhibitor domain;Pectinesterase inhibitor domain;Pectinesterase inhibitor domain;Pla a 1-like;Invertase/pectin methylesterase inhibitor domain superfamily	G3DSA:1.20.140.40 (GENE3D);PF04043 (PFAM);TIGR01614 (TIGRFAM);PTHR31080 (PANTHER);PTHR31080:SF239 (PANTHER);cd15795 (CDD);SSF101148 (SUPERFAMILY)		30.3186	2.17671	0.944472	2.06024	1.07545	0	0.69398	0.830624	1.50598	0	0.434285	0	0	8.96512	15.8947	37.5636	1.93053	3.69094	0	1.12107	0	1.68693	1.32818	0.742852	1.46429	6.21298	3.34034	1.44611	1.12729	2.0452	5.65616	1.37364	0.829777	0.464354	0.319491
tan	CYE_r3.1SPA5_g013690.1	AT-hook motif nuclear-localized protein 24	2.9e-152	0.916	GO:0000003;GO:0003677;GO:0003700;GO:0005634;GO:0009058;GO:0034641;GO:0048856	reproduction;DNA binding;DNA-binding transcription factor activity;nucleus;biosynthetic process;cellular nitrogen compound metabolic process;anatomical structure development	Biological Process;Molecular Function;Molecular Function;Cellular Component;Biological Process;Biological Process;Biological Process			IPR014476;IPR005175;noIPR;noIPR;noIPR;noIPR;noIPR;IPR014476;IPR005175;IPR005175;noIPR	FAMILY;DOMAIN;DOMAIN;DOMAIN;DOMAIN;DOMAIN;DOMAIN;FAMILY;DOMAIN;DOMAIN;DOMAIN	AT-hook motif nuclear-localized protein 15-29;PPC domain;PPC domain;PPC domain;PPC domain;PPC domain;PPC domain;AT-hook motif nuclear-localized protein 15-29;PPC domain;PPC domain;PPC domain	PIRSF016021 (PIRSF);PF03479 (PFAM);G3DSA:3.30.1330.80 (GENE3D);mobidb-lite (MOBIDB_LITE);mobidb-lite (MOBIDB_LITE);mobidb-lite (MOBIDB_LITE);PTHR31100:SF15 (PANTHER);PTHR31100 (PANTHER);PS51742 (PROSITE_PROFILES);cd11378 (CDD);SSF117856 (SUPERFAMILY)		0	0	0	0	0	0	0	0	0	0	0	0	0	0	2.44306	2.56845	0	0	0	0	0	0	0	0	0	5.54399	1.71517	0	0	0	0	0	0	0	0
tan	CYE_r3.1SPA5_g014500.1	UDP-galactose/UDP-glucose transporter 4-like	0	0.927	GO:0005783;GO:0005794;GO:0022857	endoplasmic reticulum;Golgi apparatus;transmembrane transporter activity	Cellular Component;Cellular Component;Molecular Function			IPR013657;noIPR;noIPR;noIPR;noIPR;noIPR	FAMILY;FAMILY;FAMILY;FAMILY;FAMILY;FAMILY	UAA transporter;UAA transporter;UAA transporter;UAA transporter;UAA transporter;UAA transporter	PF08449 (PFAM);mobidb-lite (MOBIDB_LITE);mobidb-lite (MOBIDB_LITE);PTHR10778:SF33 (PANTHER);PTHR10778 (PANTHER);SSF103481 (SUPERFAMILY)	Transporter and aquaporin genes	19.9968	0	1.40989	0.818468	0.980918	0	0	0	0.366628	0	0	0.78407	0	9.34071	15.2554	10.4893	0	0	0	0	0	0	0	0	0	14.5637	2.21967	0	0	0	0	0	5.36039	4.47668	1.99315
tan	CYE_r3.1SPA5_g017900.1	GDSL esterase/lipase	0	0.9211	GO:0003674	molecular_function	Molecular Function	EC:3.1.1.1;EC:3.1.1.3	Carboxylesterase;Triacylglycerol lipase	IPR001087;IPR036514;noIPR;noIPR;IPR035669;noIPR	DOMAIN;HOMOLOGOUS_SUPERFAMILY;HOMOLOGOUS_SUPERFAMILY;HOMOLOGOUS_SUPERFAMILY;DOMAIN;DOMAIN	GDSL lipase/esterase;SGNH hydrolase superfamily;SGNH hydrolase superfamily;SGNH hydrolase superfamily;GDSL lipase/esterase-like, plant;GDSL lipase/esterase-like, plant	PF00657 (PFAM);G3DSA:3.40.50.1110 (GENE3D);PTHR45648:SF13 (PANTHER);PTHR45648 (PANTHER);cd01837 (CDD);SSF52266 (SUPERFAMILY)		8.3152	0	0	0	0	0.143087	0	0.530758	0.456252	0	0	0	2.83919	0	0	0	1.09176	0	0	0	0	0	0	0	0	1.17292	0	0	0	0	0	0	0	0	0
tan	CYE_r3.1SPA5_g023010.1	homeotic protein female sterile	0	0.7326	GO:0006259;GO:0006950;GO:0016301;GO:0051276	DNA metabolic process;response to stress;kinase activity;chromosome organization	Biological Process;Biological Process;Molecular Function;Biological Process			IPR012442;noIPR;noIPR;noIPR;noIPR	FAMILY;FAMILY;FAMILY;FAMILY;FAMILY	Protein of unknown function DUF1645, plant;Protein of unknown function DUF1645, plant;Protein of unknown function DUF1645, plant;Protein of unknown function DUF1645, plant;Protein of unknown function DUF1645, plant	PF07816 (PFAM);mobidb-lite (MOBIDB_LITE);mobidb-lite (MOBIDB_LITE);PTHR33095 (PANTHER);PTHR33095:SF23 (PANTHER)		84.0216	13.1294	9.04439	4.77543	2.60911	5.00683	5.60814	4.76754	2.86747	4.08986	5.76344	0	2.60515	20.1808	28.6101	35.096	9.06822	9.271	4.86101	7.64325	0	5.29659	2.18576	7.33494	5.51708	17.2739	16.0439	10.1712	8.49471	1.86509	4.37864	3.56667	4.10645	3.93192	8.19732
tan	CYE_r3.1SPA5_g025150.1	unnamed product	0	0.8838	GO:0005575	cellular_component	Cellular Component			noIPR;noIPR	FAMILY;FAMILY	Uncharacterised conserved protein UCP015417, vWA;Uncharacterised conserved protein UCP015417, vWA	PTHR33133 (PANTHER);PTHR33133:SF3 (PANTHER)		38.5575	4.05839	7.35478	2.83175	4.13887	3.81598	1.4226	3.5668	1.52664	0	0.673849	0.974314	0	1.37611	8.04209	14.3235	0	0	0	11.475	2.03735	3.86339	0.99645	4.99821	0	9.92432	3.47605	3.18657	4.84074	1.2754	5.80299	1.84718	1.44235	2.83846	0.804069
tan	CYE_r3.1SPA5_g025870.1	respiratory burst oxidase homolog protein F-like isoform X1	0	0.9211	GO:0005886;GO:0016491;GO:0043167	plasma membrane;oxidoreductase activity;ion binding	Cellular Component;Molecular Function;Molecular Function	EC:1.6.3.1;EC:1.11.1	NAD(P)H oxidase (H(2)O(2)-forming);Acting on a peroxide as acceptor	IPR000778;noIPR;IPR013112;IPR013623;noIPR;IPR039261;IPR013121;IPR013130;noIPR;noIPR;noIPR;noIPR;IPR002048;IPR002048;IPR017927;noIPR;IPR017938;IPR011992;IPR039261	FAMILY;FAMILY;DOMAIN;DOMAIN;DOMAIN;HOMOLOGOUS_SUPERFAMILY;DOMAIN;DOMAIN;DOMAIN;DOMAIN;DOMAIN;DOMAIN;DOMAIN;DOMAIN;DOMAIN;DOMAIN;HOMOLOGOUS_SUPERFAMILY;HOMOLOGOUS_SUPERFAMILY;HOMOLOGOUS_SUPERFAMILY	Cytochrome b245, heavy chain;Cytochrome b245, heavy chain;FAD-binding 8;NADPH oxidase Respiratory burst;NADPH oxidase Respiratory burst;Ferredoxin-NADP reductase (FNR), nucleotide-binding domain;Ferric reductase, NAD binding domain;Ferric reductase transmembrane component-like domain;Ferric reductase transmembrane component-like domain;Ferric reductase transmembrane component-like domain;Ferric r…	PR00466 (PRINTS);G3DSA:2.40.30.10 (GENE3D);PF08022 (PFAM);PF08414 (PFAM);G3DSA:1.10.238.10 (GENE3D);G3DSA:3.40.50.80 (GENE3D);PF08030 (PFAM);PF01794 (PFAM)/SFLDG01169 (SFLD);mobidb-lite (MOBIDB_LITE);mobidb-lite (MOBIDB_LITE);PTHR11972:SF127 (PANTHER);PTHR11972 (PANTHER);PS50222 (PROSITE_PROFILES);PS50222 (PROSITE_PROFILES);PS51384 (PROSITE_PROFILES);cd06186 (CDD);SSF63380 (SUPERFAMILY);SSF47473 …		27.2958	0	0.135331	0	0	0	0	0	0	0	0	0	0	0	12.1367	18.6758	0	0	0	0	0	0	0	0	0	7.46135	8.37818	0	0	0	0	0	0	0	0
tan	CYE_r3.1SPA5_g027000.1	putative inactive tRNA-specific adenosine deaminase-like protein 3-like isoform X1	2.2e-94	0.8136	GO:0005575	cellular_component	Cellular Component			noIPR;noIPR;noIPR;noIPR;noIPR;noIPR	HOMOLOGOUS_SUPERFAMILY;HOMOLOGOUS_SUPERFAMILY;HOMOLOGOUS_SUPERFAMILY;HOMOLOGOUS_SUPERFAMILY;HOMOLOGOUS_SUPERFAMILY;HOMOLOGOUS_SUPERFAMILY	ARID DNA-binding domain superfamily;ARID DNA-binding domain superfamily;ARID DNA-binding domain superfamily;ARID DNA-binding domain superfamily;ARID DNA-binding domain superfamily;ARID DNA-binding domain superfamily	mobidb-lite (MOBIDB_LITE);mobidb-lite (MOBIDB_LITE);mobidb-lite (MOBIDB_LITE);mobidb-lite (MOBIDB_LITE);PTHR33237:SF27 (PANTHER);PTHR33237 (PANTHER)		16.2896	1.00182	1.30069	1.60462	0	0	1.39471	0	0	0	2.40181	8.5658	0	5.27988	12.7719	8.53568	8.2294	4.93402	0	2.32442	0	0	0	0	5.83129	6.39817	3.1097	0	0	2.11014	0	0	1.07704	0.968882	1.94813
tan	CYE_r3.1SPA6_g002740.1	ABC transporter G family member 26	0	0.9585	GO:0005575;GO:0016887;GO:0043167	cellular_component;ATPase activity;ion binding	Cellular Component;Molecular Function;Molecular Function	EC:3.6.1.3;EC:3.6.1.15	Adenosinetriphosphatase;Nucleoside-triphosphate phosphatase	IPR013525;noIPR;IPR003439;noIPR;noIPR;noIPR;IPR003439;IPR027417	DOMAIN;DOMAIN;DOMAIN;DOMAIN;DOMAIN;DOMAIN;DOMAIN;HOMOLOGOUS_SUPERFAMILY	ABC-2 type transporter;ABC-2 type transporter;ABC transporter-like;ABC transporter-like;ABC transporter-like;ABC transporter-like;ABC transporter-like;P-loop containing nucleoside triphosphate hydrolase	PF01061 (PFAM);G3DSA:3.40.50.300 (GENE3D);PF00005 (PFAM);mobidb-lite (MOBIDB_LITE);PTHR48041 (PANTHER);PTHR48041:SF19 (PANTHER);PS50893 (PROSITE_PROFILES);SSF52540 (SUPERFAMILY)	Transporter and aquaporin genes	259.435	13.0035	23.7981	0	0	0	0	0	0	0	0	0	0.644332	22.3938	75.2063	110.214	20.1747	11.3824	0	5.35186	0	0	0	0	0	68.6361	59.1022	22.2673	0	2.43165	0	0	0.065983	0	0
tan	CYE_r3.1SPA6_g002860.1	E3 ubiquitin-protein ligase At1g63170-like	0	0.9615	GO:0005575	cellular_component	Cellular Component			IPR013083;IPR001841;noIPR;noIPR;IPR001841;noIPR	HOMOLOGOUS_SUPERFAMILY;DOMAIN;DOMAIN;DOMAIN;DOMAIN;DOMAIN	Zinc finger, RING/FYVE/PHD-type;Zinc finger, RING-type;Zinc finger, RING-type;Zinc finger, RING-type;Zinc finger, RING-type;Zinc finger, RING-type	G3DSA:3.30.40.10 (GENE3D);PF13639 (PFAM);PTHR46225 (PANTHER);PTHR46225:SF1 (PANTHER);PS50089 (PROSITE_PROFILES);SSF57850 (SUPERFAMILY)		12.7108	0	3.27953	6.41769	1.93254	0	2.94262	1.83401	2.12878	0.791735	0.869776	0.440701	5.44779	5.79622	2.03154	2.98743	0	0	0	0.225459	0	1.74122	0	0	0	8.98593	1.70074	0	0	0.770226	0	0	0.878014	1.58262	1.55965
tan	CYE_r3.1SPA6_g003290.1	transcription factor MYB80	0	0.9434	GO:0000003;GO:0003677;GO:0005634;GO:0048856	reproduction;DNA binding;nucleus;anatomical structure development	Biological Process;Molecular Function;Cellular Component;Biological Process			noIPR;IPR001005;noIPR;noIPR;noIPR;noIPR;noIPR;noIPR;IPR017930;IPR017930;IPR001005;IPR001005;IPR009057	FAMILY;DOMAIN;DOMAIN;DOMAIN;DOMAIN;DOMAIN;DOMAIN;DOMAIN;DOMAIN;DOMAIN;DOMAIN;DOMAIN;HOMOLOGOUS_SUPERFAMILY	Glycosyl transferase, family 35;SANT/Myb domain;SANT/Myb domain;SANT/Myb domain;SANT/Myb domain;SANT/Myb domain;SANT/Myb domain;SANT/Myb domain;Myb domain;Myb domain;SANT/Myb domain;SANT/Myb domain;Homeobox-like domain superfamily	G3DSA:1.10.10.60 (GENE3D);PF00249 (PFAM);G3DSA:1.10.10.60 (GENE3D);mobidb-lite (MOBIDB_LITE);mobidb-lite (MOBIDB_LITE);mobidb-lite (MOBIDB_LITE);PTHR47994:SF2 (PANTHER);PTHR47994 (PANTHER);PS51294 (PROSITE_PROFILES);PS51294 (PROSITE_PROFILES);cd00167 (CDD);cd00167 (CDD);SSF46689 (SUPERFAMILY)	Transcription factor genes	44.6347	0	0	0	0	0	0	0	0	0	0	0	2.23541	6.52094	6.13183	15.9156	0	0	0	0	0	0	0	0	0	22.9714	8.71837	0	0	0	0	0	0.184872	0.484616	0
tan	CYE_r3.1SPA6_g003780.1	probable protein phosphatase 2C 6	0	0.8808	GO:0005634;GO:0005829;GO:0006464;GO:0016791	nucleus;cytosol;cellular protein modification process;phosphatase activity	Cellular Component;Cellular Component;Biological Process;Molecular Function	EC:3.1.3.16	Protein-serine/threonine phosphatase	IPR001932;noIPR;noIPR;noIPR;IPR001932;IPR001932;IPR036457	DOMAIN;DOMAIN;DOMAIN;DOMAIN;DOMAIN;DOMAIN;HOMOLOGOUS_SUPERFAMILY	PPM-type phosphatase domain;PPM-type phosphatase domain;PPM-type phosphatase domain;PPM-type phosphatase domain;PPM-type phosphatase domain;PPM-type phosphatase domain;PPM-type phosphatase domain superfamily	PF00481 (PFAM);mobidb-lite (MOBIDB_LITE);PTHR47992 (PANTHER);PTHR47992:SF98 (PANTHER);PS51746 (PROSITE_PROFILES);cd00143 (CDD);SSF81606 (SUPERFAMILY)		9.41293	0	3.69748	6.38556	0	0.928759	3.48637	3.01687	0	0	0	1.03512	0	0	4.47388	3.82646	4.31414	0	0	0.971422	0	1.88213	0	2.61026	0	6.14587	1.49079	3.23161	1.66839	0	4.07292	0.764051	2.7172	2.52095	2.66443
tan	CYE_r3.1SPA6_g006000.1	microtubule-associated protein futsch	0	0.8769	GO:0005575;GO:0005975;GO:0007165;GO:0009056;GO:0016798	cellular_component;carbohydrate metabolic process;signal transduction;catabolic process;hydrolase activity, acting on glycosyl bonds	Cellular Component;Biological Process;Biological Process;Biological Process;Molecular Function	EC:3.2.1.21	Beta-glucosidase	IPR001764;IPR001764;IPR036881;IPR002772;IPR036962;noIPR;noIPR;noIPR;noIPR;noIPR;noIPR;noIPR;noIPR;noIPR;noIPR;noIPR;noIPR;noIPR;noIPR;noIPR;noIPR;noIPR;noIPR;noIPR;noIPR;noIPR;noIPR;noIPR;noIPR;noIPR;noIPR;noIPR;noIPR;noIPR;noIPR;noIPR;noIPR;noIPR;IPR017853;noIPR;IPR036881	DOMAIN;DOMAIN;HOMOLOGOUS_SUPERFAMILY;DOMAIN;HOMOLOGOUS_SUPERFAMILY;HOMOLOGOUS_SUPERFAMILY;HOMOLOGOUS_SUPERFAMILY;HOMOLOGOUS_SUPERFAMILY;HOMOLOGOUS_SUPERFAMILY;HOMOLOGOUS_SUPERFAMILY;HOMOLOGOUS_SUPERFAMILY;HOMOLOGOUS_SUPERFAMILY;HOMOLOGOUS_SUPERFAMILY;HOMOLOGOUS_SUPERFAMILY;HOMOLOGOUS_SUPERFAMILY;HOMOLOGOUS_SUPERFAMILY;HOMOLOGOUS_SUPERFAMILY;HOMOLOGOUS_SUPERFAMILY;HOMOLOGOUS_SUPERFAMILY;HOMOLOGOUS…	Glycoside hydrolase, family 3, N-terminal;Glycoside hydrolase, family 3, N-terminal;Glycoside hydrolase family 3 C-terminal domain superfamily;Glycoside hydrolase family 3 C-terminal domain;Glycoside hydrolase, family 3, N-terminal domain superfamily;Glycoside hydrolase, family 3, N-terminal domain superfamily;Glycoside hydrolase, family 3, N-terminal domain superfamily;Glycoside hydrolase, famil…	PR00133 (PRINTS);PF00933 (PFAM);G3DSA:3.40.50.1700 (GENE3D);PF01915 (PFAM);G3DSA:3.20.20.300 (GENE3D);mobidb-lite (MOBIDB_LITE);mobidb-lite (MOBIDB_LITE);mobidb-lite (MOBIDB_LITE);mobidb-lite (MOBIDB_LITE);mobidb-lite (MOBIDB_LITE);mobidb-lite (MOBIDB_LITE);mobidb-lite (MOBIDB_LITE);mobidb-lite (MOBIDB_LITE);mobidb-lite (MOBIDB_LITE);mobidb-lite (MOBIDB_LITE);mobidb-lite (MOBIDB_LITE);mobidb-lite…		5.60986	2.08419	4.20613	1.77152	1.11094	1.9014	2.2035	1.81359	1.14067	0	2.91133	2.42116	0.274435	0	0.568326	2.90163	0.933687	1.14874	0	2.63356	0.706319	1.72768	0	0.281225	0	3.58271	2.2852	0.3497	0.272605	0.718235	0.996767	1.15583	1.84016	1.78023	2.44633
tan	CYE_r3.1SPA6_g010340.1	putative senescence regulator S40	1.2e-118	0.879						IPR007608;noIPR;noIPR;noIPR	FAMILY;FAMILY;FAMILY;FAMILY	Senescence regulator S40;Senescence regulator S40;Senescence regulator S40;Senescence regulator S40	PF04520 (PFAM);mobidb-lite (MOBIDB_LITE);PTHR46525:SF2 (PANTHER);PTHR46525 (PANTHER)		102.636	21.9997	30.0799	28.8035	19.948	43.0981	32.4527	11.7548	11.4564	19.8364	35.9427	20.788	16.5115	33.5735	13.6161	29.7223	10.0222	6.78099	0	17.4837	2.0616	6.147	0	1.65622	3.81761	24.7755	42.1174	0	3.91869	9.82651	6.26943	14.2308	20.1572	31.4893	12.2191
tan	CYE_r3.1SPA6_g012290.1	hypothetical protein Pyn_14613	8.3e-72	0.7929	GO:0005575	cellular_component	Cellular Component			noIPR;noIPR	FAMILY;FAMILY	WAT1-related protein;WAT1-related protein	PTHR36619 (PANTHER);PTHR36619:SF2 (PANTHER)		22.8051	22.5482	17.2119	10.9788	17.0891	8.94863	12.9505	12.0191	7.7292	13.1701	11.2601	5.34761	25.7495	20.3799	61.8029	45.441	6.21638	23.4999	14.3515	12.7251	10.2863	26.8513	25.8127	19.9174	0	16.0005	16.55	35.2415	42.9406	28.3655	12.6213	8.74582	0.746719	0	11.3108
tan	CYE_r3.1SPA6_g016220.1	F-box protein At2g27310-like	0	0.8934	GO:0005575	cellular_component	Cellular Component			noIPR;noIPR;IPR036047	HOMOLOGOUS_SUPERFAMILY;HOMOLOGOUS_SUPERFAMILY;HOMOLOGOUS_SUPERFAMILY	Transcription factor, MADS-box superfamily;Transcription factor, MADS-box superfamily;F-box-like domain superfamily	G3DSA:1.20.1280.50 (GENE3D);PTHR33736 (PANTHER);SSF81383 (SUPERFAMILY)		64.9818	2.71513	4.33592	0.983255	0.672937	0.234844	1.21279	1.42	0.777104	0.45367	0.702228	2.07829	1.97966	13.7175	12.6707	50.8054	1.11515	2.13205	0	2.80839	2.05548	0.801355	0	0	0	12.1171	4.21393	0.642995	1.95353	1.71566	1.11517	1.16672	0.502475	0.321878	2.37832
tan	CYE_r3.1SPA6_g017930.1	protein STRICTOSIDINE SYNTHASE-LIKE 3	0	0.9671	GO:0005773;GO:0009058;GO:0016829	vacuole;biosynthetic process;lyase activity	Cellular Component;Biological Process;Molecular Function	EC:4.3.3.2	Strictosidine synthase	IPR018119;IPR011042;noIPR;noIPR;noIPR	DOMAIN;HOMOLOGOUS_SUPERFAMILY;HOMOLOGOUS_SUPERFAMILY;HOMOLOGOUS_SUPERFAMILY;HOMOLOGOUS_SUPERFAMILY	Strictosidine synthase, conserved region;Six-bladed beta-propeller, TolB-like;Six-bladed beta-propeller, TolB-like;Six-bladed beta-propeller, TolB-like;Six-bladed beta-propeller, TolB-like	PF03088 (PFAM);G3DSA:2.120.10.30 (GENE3D);PTHR10426 (PANTHER);PTHR10426:SF98 (PANTHER);SSF63829 (SUPERFAMILY)		253.606	43.7637	63.654	27.3718	37.5648	38.4225	27.9697	31.4787	33.0729	10.0627	6.39275	21.1785	109.376	70.8413	104.069	138.463	19.8696	31.7316	29.4239	44.9343	29.4742	38.3841	30.5587	25.8115	18.2915	269.325	72.3848	37.4842	28.2966	20.8499	27.4312	30.285	16.0508	11.0582	31.4105
tan	CYE_r3.1SPA6_g018680.1	GDSL esterase/lipase At1g71250-like	0	0.8214	GO:0003674	molecular_function	Molecular Function	EC:3.1.1.1;EC:3.1.1.3	Carboxylesterase;Triacylglycerol lipase	IPR001087;IPR036514;noIPR;noIPR;noIPR	DOMAIN;HOMOLOGOUS_SUPERFAMILY;HOMOLOGOUS_SUPERFAMILY;HOMOLOGOUS_SUPERFAMILY;HOMOLOGOUS_SUPERFAMILY	GDSL lipase/esterase;SGNH hydrolase superfamily;SGNH hydrolase superfamily;SGNH hydrolase superfamily;SGNH hydrolase superfamily	PF00657 (PFAM);G3DSA:3.40.50.1110 (GENE3D);PTHR45648:SF7 (PANTHER);PTHR45648:SF7 (PANTHER);PTHR45648 (PANTHER)		0	0.774413	0	0.791578	0	0	0.42912	1.32955	1.49895	1.45686	2.5797	4.27425	0	0	0	0	0	0	0	0	0	0.926445	0	1.54358	0	25.6815	2.03034	0	0	0	0.815568	0	0.377168	1.68065	0.363714
tan	CYE_r3.1SPA6_g029260.1	homeobox-leucine zipper protein HAT22-like	0	0.891	GO:0003677;GO:0003700;GO:0005634;GO:0009058;GO:0034641	DNA binding;DNA-binding transcription factor activity;nucleus;biosynthetic process;cellular nitrogen compound metabolic process	Molecular Function;Molecular Function;Cellular Component;Biological Process;Biological Process			noIPR;IPR003106;IPR001356;noIPR;noIPR;noIPR;noIPR;noIPR;noIPR;IPR001356;IPR001356;IPR009057	null;DOMAIN;DOMAIN;DOMAIN;DOMAIN;DOMAIN;DOMAIN;DOMAIN;DOMAIN;DOMAIN;DOMAIN;HOMOLOGOUS_SUPERFAMILY	null;Leucine zipper, homeobox-associated;Homeobox domain;Homeobox domain;Homeobox domain;Homeobox domain;Homeobox domain;Homeobox domain;Homeobox domain;Homeobox domain;Homeobox domain;Homeobox-like domain superfamily	G3DSA:1.10.10.60 (GENE3D);PF02183 (PFAM);PF00046 (PFAM);mobidb-lite (MOBIDB_LITE);mobidb-lite (MOBIDB_LITE);mobidb-lite (MOBIDB_LITE);mobidb-lite (MOBIDB_LITE);PTHR45714 (PANTHER);PTHR45714:SF42 (PANTHER);PS50071 (PROSITE_PROFILES);cd00086 (CDD);SSF46689 (SUPERFAMILY)		29.2219	13.5886	11.8304	6.53501	6.08287	3.02601	1.72289	3.44526	2.53521	0	5.72163	10.178	12.0878	5.68295	12.2553	19.0534	4.54607	10.1338	0	7.27031	4.65522	7.05631	0	0	4.55991	15.7373	13.3624	7.94581	1.75809	4.65251	2.26762	5.35568	12.2743	7.05447	12.4912
tan	CYE_r3.1SPA6_g029590.1	uncharacterized protein Pyn_40899	3.8e-119	0.7329						noIPR;noIPR	HOMOLOGOUS_SUPERFAMILY;HOMOLOGOUS_SUPERFAMILY	Pyridoxal phosphate-dependent transferase;Pyridoxal phosphate-dependent transferase	PTHR33696:SF3 (PANTHER);PTHR33696 (PANTHER)		8.19879	5.61302	5.40898	2.08163	0	0.835751	0.068043	0.38234	0.041572	0	0	2.05119	9.78517	18.0076	4.56794	8.33723	1.65798	6.33974	7.78533	14.5403	0	1.35981	0	0	0	10.867	3.47055	0	3.07005	3.40105	0	0.585978	0.435587	0.837475	0.69193
tan	CYE_r3.1SPA6_g031690.1	homeobox-leucine zipper protein HAT22-like	0	0.8954	GO:0003677;GO:0003700;GO:0005634;GO:0009058;GO:0034641	DNA binding;DNA-binding transcription factor activity;nucleus;biosynthetic process;cellular nitrogen compound metabolic process	Molecular Function;Molecular Function;Cellular Component;Biological Process;Biological Process			noIPR;IPR003106;IPR001356;noIPR;noIPR;noIPR;noIPR;noIPR;noIPR;IPR001356;IPR001356;IPR009057	FAMILY;DOMAIN;DOMAIN;DOMAIN;DOMAIN;DOMAIN;DOMAIN;DOMAIN;DOMAIN;DOMAIN;DOMAIN;HOMOLOGOUS_SUPERFAMILY	Small auxin-up RNA;Leucine zipper, homeobox-associated;Homeobox domain;Homeobox domain;Homeobox domain;Homeobox domain;Homeobox domain;Homeobox domain;Homeobox domain;Homeobox domain;Homeobox domain;Homeobox-like domain superfamily	G3DSA:1.10.10.60 (GENE3D);PF02183 (PFAM);PF00046 (PFAM);mobidb-lite (MOBIDB_LITE);mobidb-lite (MOBIDB_LITE);mobidb-lite (MOBIDB_LITE);mobidb-lite (MOBIDB_LITE);PTHR45714:SF42 (PANTHER);PTHR45714 (PANTHER);PS50071 (PROSITE_PROFILES);cd00086 (CDD);SSF46689 (SUPERFAMILY)		33.239	12.3093	16.0755	5.77429	7.21478	3.2798	2.32452	6.36762	3.58538	0	8.40727	4.19899	27.7162	5.44344	11.4687	18.7207	10.3933	2.35935	0	9.7981	3.64898	7.34629	7.09177	0	12.2324	13.2647	12.5979	14.4585	0	11.4114	1.45873	7.00598	9.69026	17.8491	10.3992
tan	CYE_r3.1SPA6_g031990.1	uncharacterized protein Pyn_40899	1.2e-116	0.7256						noIPR;noIPR	REPEAT;REPEAT	Pentatricopeptide repeat;Pentatricopeptide repeat	PTHR33696:SF3 (PANTHER);PTHR33696 (PANTHER)		11.2654	2.49895	3.44014	1.46818	1.0254	0.287251	0	0	0.159361	0	0	0	1.9622	5.77459	5.47681	7.21979	1.65798	2.11325	0	9.63456	0	0.482926	0	0	0	10.7811	9.38944	0	0	1.70053	0.465402	0.585978	0	0	0
tan	CYE_r3.1SPA6_g034780.1	beta-glucuronosyltransferase GlcAT14C	0	0.9066	GO:0005575;GO:0016757	cellular_component;transferase activity, transferring glycosyl groups	Cellular Component;Molecular Function	EC:2.4.1.17	Glucuronosyltransferase	IPR003406;noIPR;noIPR	FAMILY;FAMILY;FAMILY	Glycosyl transferase, family 14;Glycosyl transferase, family 14;Glycosyl transferase, family 14	PF02485 (PFAM);PTHR45719:SF8 (PANTHER);PTHR45719 (PANTHER)		49.1632	10.0374	11.1488	3.33141	5.10785	11.4665	7.16993	7.02926	3.6095	8.19797	10.5904	11.9092	22.2643	14.3248	37.9683	22.1627	0	7.66176	0	5.61207	0	1.15446	9.62334	3.73308	3.03296	22.1466	7.0501	6.00374	0	6.77835	11.0827	5.22138	4.16426	3.26042	6.39474
tan	CYE_r3.1SPA6_g047060.1	beta-glucuronosyltransferase GlcAT14C	0	0.9088	GO:0005575;GO:0016757	cellular_component;transferase activity, transferring glycosyl groups	Cellular Component;Molecular Function	EC:2.4.1.17	Glucuronosyltransferase	IPR003406;noIPR;noIPR	FAMILY;FAMILY;FAMILY	Glycosyl transferase, family 14;Glycosyl transferase, family 14;Glycosyl transferase, family 14	PF02485 (PFAM);PTHR45719:SF8 (PANTHER);PTHR45719 (PANTHER)		53.7064	8.04579	9.73128	7.27142	7.03322	9.08822	5.75574	6.77186	6.66029	7.48673	10.1516	8.41249	14.7912	22.8341	32.6047	31.002	0	4.25654	0	6.41418	0	4.6204	2.39791	5.85074	3.03296	28.7053	9.86435	15.113	0	2.05514	5.34331	5.22138	4.83261	3.04903	6.31263
tan	CYE_r3.1SPA7_g010270.1	fatty acyl-CoA reductase 2	0	0.9333	GO:0006629;GO:0006790;GO:0009058;GO:0009536;GO:0016491;GO:0019748;GO:0022607;GO:0034641;GO:0044281;GO:0048646	lipid metabolic process;sulfur compound metabolic process;biosynthetic process;plastid;oxidoreductase activity;secondary metabolic process;cellular component assembly;cellular nitrogen compound metabolic process;small molecule metabolic process;anatomical structure formation involved in morphogenesis	Biological Process;Biological Process;Biological Process;Cellular Component;Molecular Function;Biological Process;Biological Process;Biological Process;Biological Process;Biological Process	EC:1.2.1.84	Alcohol-forming fatty acyl-CoA reductase	IPR013120;IPR033640;IPR026055;noIPR;IPR033640;noIPR;IPR036291	DOMAIN;DOMAIN;FAMILY;FAMILY;DOMAIN;DOMAIN;HOMOLOGOUS_SUPERFAMILY	Fatty acyl-coenzyme A reductase, NAD-binding domain;Fatty acyl-CoA reductase, C-terminal;Fatty acyl-CoA reductase;Fatty acyl-CoA reductase;Fatty acyl-CoA reductase, C-terminal;Fatty acyl-CoA reductase, C-terminal;NAD(P)-binding domain superfamily	PF07993 (PFAM);PF03015 (PFAM);PTHR11011 (PANTHER);PTHR11011:SF68 (PANTHER);cd09071 (CDD);cd05236 (CDD);SSF51735 (SUPERFAMILY)		243.657	24.545	54.0722	0	0	0	0	0	0	0	0	0	0	13.7197	48.068	141.756	34.6076	6.57189	0	24.9993	0	0	0	0	0	97.0858	141.565	26.7007	0	4.52839	0	0	0	0	0
tan	CYE_r3.1SPA7_g011830.1	PREDICTED: uncharacterized protein At5g41620 isoform X2	0	0.9221	GO:0005886	plasma membrane	Cellular Component			noIPR;noIPR;noIPR;noIPR;noIPR;noIPR;noIPR;noIPR;IPR043424;noIPR	HOMOLOGOUS_SUPERFAMILY;HOMOLOGOUS_SUPERFAMILY;HOMOLOGOUS_SUPERFAMILY;HOMOLOGOUS_SUPERFAMILY;HOMOLOGOUS_SUPERFAMILY;HOMOLOGOUS_SUPERFAMILY;HOMOLOGOUS_SUPERFAMILY;HOMOLOGOUS_SUPERFAMILY;FAMILY;FAMILY	Ribonuclease H-like superfamily;Ribonuclease H-like superfamily;Ribonuclease H-like superfamily;Ribonuclease H-like superfamily;Ribonuclease H-like superfamily;Ribonuclease H-like superfamily;Ribonuclease H-like superfamily;Ribonuclease H-like superfamily;Protein BRANCHLESS TRICHOME-like;Protein BRANCHLESS TRICHOME-like	mobidb-lite (MOBIDB_LITE);mobidb-lite (MOBIDB_LITE);mobidb-lite (MOBIDB_LITE);mobidb-lite (MOBIDB_LITE);mobidb-lite (MOBIDB_LITE);mobidb-lite (MOBIDB_LITE);mobidb-lite (MOBIDB_LITE);mobidb-lite (MOBIDB_LITE);PTHR31071 (PANTHER);PTHR31071:SF7 (PANTHER)		22.9605	6.1673	8.62275	9.57528	7.4721	8.29781	9.30308	7.75503	6.72947	4.74362	6.34124	3.98434	5.66698	3.79693	8.15335	13.0848	0.563327	1.89479	5.83017	5.08449	6.28541	3.6771	9.81607	4.34896	4.49245	14.3234	2.75847	8.25794	3.64588	4.34749	7.50603	5.21962	4.9641	3.36375	4.78094
tan	CYE_r3.1SPA7_g014030.1	probable glycosyltransferase At5g03795	0	0.8905	GO:0005575;GO:0006464;GO:0009058;GO:0016757	cellular_component;cellular protein modification process;biosynthetic process;transferase activity, transferring glycosyl groups	Cellular Component;Biological Process;Biological Process;Molecular Function	EC:2.4.2.41	Xylogalacturonan beta-1,3-xylosyltransferase	IPR040911;noIPR;IPR004263;noIPR	DOMAIN;DOMAIN;FAMILY;FAMILY	Exostosin, GT47 domain;Exostosin, GT47 domain;Exostosin-like;Exostosin-like	PF03016 (PFAM);mobidb-lite (MOBIDB_LITE);PTHR11062 (PANTHER);PTHR11062:SF206 (PANTHER)		12.3917	0.740718	2.17335	1.41193	0.892913	0.395361	0.587856	1.27955	0.510626	0.149657	1.00883	0.946325	0	0.602623	1.7043	7.10505	0	0	0	1.15018	0	0.604769	0	0.41875	2.23284	6.61117	1.36825	0	0	0	0	1.10558	0.637236	0.099882	2.58582
tan	CYE_r3.1SPA7_g017990.1	peroxidase 72-like	0	0.9556	GO:0003735;GO:0005576;GO:0005840;GO:0006412;GO:0006950;GO:0009056;GO:0016491;GO:0043167	structural constituent of ribosome;extracellular region;ribosome;translation;response to stress;catabolic process;oxidoreductase activity;ion binding	Molecular Function;Cellular Component;Cellular Component;Biological Process;Biological Process;Biological Process;Molecular Function;Molecular Function	EC:1.11.1	Acting on a peroxide as acceptor	IPR002016;IPR000823;noIPR;IPR002016;noIPR;noIPR;noIPR;IPR002016;IPR033905;IPR010255	DOMAIN;FAMILY;FAMILY;DOMAIN;DOMAIN;DOMAIN;DOMAIN;DOMAIN;DOMAIN;HOMOLOGOUS_SUPERFAMILY	Haem peroxidase;Plant peroxidase;Plant peroxidase;Haem peroxidase;Haem peroxidase;Haem peroxidase;Haem peroxidase;Haem peroxidase;Secretory peroxidase;Haem peroxidase superfamily	PR00458 (PRINTS);PR00461 (PRINTS);G3DSA:1.10.520.10 (GENE3D);PF00141 (PFAM);G3DSA:1.10.420.10 (GENE3D);PTHR31388:SF188 (PANTHER);PTHR31388 (PANTHER);PS50873 (PROSITE_PROFILES);cd00693 (CDD);SSF48113 (SUPERFAMILY)		15.8194	2.28479	0.587209	0.321402	0.157305	2.00511	0	0.77291	0.134049	0	0.323877	0.672256	66.1128	39.4982	38.9312	19.8596	9.70465	5.44537	0	1.82084	0	0	2.35917	10.5164	1.63267	67.4695	24.2421	11.91	10.5315	2.57133	4.59205	2.82816	1.23185	0.393603	4.02375
tan	CYE_r3.1SPA7_g018340.1	peroxidase 72-like	0	0.9447	GO:0003735;GO:0005576;GO:0005840;GO:0006412;GO:0006950;GO:0009056;GO:0016491;GO:0043167	structural constituent of ribosome;extracellular region;ribosome;translation;response to stress;catabolic process;oxidoreductase activity;ion binding	Molecular Function;Cellular Component;Cellular Component;Biological Process;Biological Process;Biological Process;Molecular Function;Molecular Function	EC:1.11.1	Acting on a peroxide as acceptor	IPR002016;IPR000823;noIPR;noIPR;IPR002016;noIPR;noIPR;IPR002016;IPR033905;IPR010255	DOMAIN;FAMILY;FAMILY;FAMILY;DOMAIN;DOMAIN;DOMAIN;DOMAIN;DOMAIN;HOMOLOGOUS_SUPERFAMILY	Haem peroxidase;Plant peroxidase;Plant peroxidase;Plant peroxidase;Haem peroxidase;Haem peroxidase;Haem peroxidase;Haem peroxidase;Secretory peroxidase;Haem peroxidase superfamily	PR00458 (PRINTS);PR00461 (PRINTS);G3DSA:1.10.420.10 (GENE3D);G3DSA:1.10.520.10 (GENE3D);PF00141 (PFAM);PTHR31388:SF188 (PANTHER);PTHR31388 (PANTHER);PS50873 (PROSITE_PROFILES);cd00693 (CDD);SSF48113 (SUPERFAMILY)		15.0536	3.39273	2.2684	0.920125	0.280399	2.31333	0	1.93883	0.383762	0.511953	0.834555	1.92457	48.6402	35.2286	30.9396	19.3285	6.03979	4.5329	0	1.7429	0	0	2.2473	7.44285	2.08322	0	0	0	0	0	0	0	0	0	0
tan	CYE_r3.1SPA7_g021090.1	putative pectinesterase 63	0	0.8791	GO:0003674;GO:0005975;GO:0009056;GO:0071554	molecular_function;carbohydrate metabolic process;catabolic process;cell wall organization or biogenesis	Molecular Function;Biological Process;Biological Process;Biological Process	EC:3.1.1.11;EC:3.1.1.1	Pectinesterase;Carboxylesterase	IPR012334;IPR000070;noIPR;noIPR;IPR011050	HOMOLOGOUS_SUPERFAMILY;DOMAIN;DOMAIN;DOMAIN;HOMOLOGOUS_SUPERFAMILY	Pectin lyase fold;Pectinesterase, catalytic;Pectinesterase, catalytic;Pectinesterase, catalytic;Pectin lyase fold/virulence factor	G3DSA:2.160.20.10 (GENE3D);PF01095 (PFAM);PTHR31321 (PANTHER);PTHR31321:SF30 (PANTHER);SSF51126 (SUPERFAMILY)	Cell wall-related genes	16.2107	0.767626	1.49806	0	0	0.37561	0	0	0	0	0	0.276489	0	0	7.04237	6.66407	0	1.18499	0	0	0	0	0	0	0	2.66351	3.67494	0	0	0	0	0.330758	0	0	0.305047
tan	CYE_r3.1SPA7_g021590.1	flavonoid 3'-monooxygenase-like	0	0.9241	GO:0016491;GO:0043167	oxidoreductase activity;ion binding	Molecular Function;Molecular Function			IPR001128;IPR002401;IPR036396;IPR001128;noIPR;noIPR;noIPR;noIPR;IPR036396;IPR036396	FAMILY;FAMILY;HOMOLOGOUS_SUPERFAMILY;FAMILY;FAMILY;FAMILY;FAMILY;FAMILY;HOMOLOGOUS_SUPERFAMILY;HOMOLOGOUS_SUPERFAMILY	Cytochrome P450;Cytochrome P450, E-class, group I;Cytochrome P450 superfamily;Cytochrome P450;Cytochrome P450;Cytochrome P450;Cytochrome P450;Cytochrome P450;Cytochrome P450 superfamily;Cytochrome P450 superfamily	PR00385 (PRINTS);PR00463 (PRINTS);G3DSA:1.10.630.10 (GENE3D);PF00067 (PFAM);PTHR47944:SF5 (PANTHER);PTHR47944 (PANTHER);PTHR47944 (PANTHER);PTHR47944:SF5 (PANTHER);SSF48264 (SUPERFAMILY);SSF48264 (SUPERFAMILY)		2.785	1.61735	0	1.49116	0.968343	0.643912	1.23708	1.558	0.363788	0.322406	1.24253	1.31439	3.18025	0	0.75542	1.53745	0	0.834182	0	2.05208	0	1.16173	0	1.62599	0	11.9442	2.99517	0	0	0.447511	1.75769	0	1.40162	0.863356	1.18582
tan	CYE_r3.1SPA8_g002340.1	bidirectional sugar transporter SWEET1-like	9e-180	0.8871	GO:0005886;GO:0022857	plasma membrane;transmembrane transporter activity	Cellular Component;Molecular Function			noIPR;IPR004316;noIPR;noIPR;noIPR;noIPR;IPR018180	DOMAIN;FAMILY;FAMILY;FAMILY;FAMILY;FAMILY;FAMILY	Retrotransposon Copia-like, N-terminal;SWEET sugar transporter;SWEET sugar transporter;SWEET sugar transporter;SWEET sugar transporter;SWEET sugar transporter;Sugar transporter SWEET1a	G3DSA:1.20.1280.290 (GENE3D);PF03083 (PFAM);mobidb-lite (MOBIDB_LITE);mobidb-lite (MOBIDB_LITE);mobidb-lite (MOBIDB_LITE);PTHR10791 (PANTHER);PTHR10791:SF155 (PANTHER)	Transporter and aquaporin genes	51.6908	3.94137	0	0	0	0.500973	0.736282	4.91706	0.631901	0	0	9.86003	120.501	47.4225	68.6004	49.4068	9.12234	8.93226	0	1.47474	0	3.05511	0	0	0	89.0271	4.17353	9.337	4.09216	13.2034	0	0	4.12769	1.95059	6.47602
tan	CYE_r3.1SPA8_g003320.1	protein MKS1	2.6e-148	0.8749	GO:0005634;GO:0007165	nucleus;signal transduction	Cellular Component;Biological Process			IPR008889;noIPR;noIPR;noIPR;noIPR;IPR039607	DOMAIN;DOMAIN;DOMAIN;DOMAIN;DOMAIN;FAMILY	VQ;VQ;VQ;VQ;VQ;VQ motif-containing protein 8/17/18/20/21/25	PF05678 (PFAM);mobidb-lite (MOBIDB_LITE);mobidb-lite (MOBIDB_LITE);mobidb-lite (MOBIDB_LITE);PTHR33143:SF6 (PANTHER);PTHR33143 (PANTHER)		2.55656	0	0.155854	0	0.817358	0.809114	0	0.732381	0.214325	0	0	0	0	6.00416	1.39909	0	0	0	0	0	0	0	0	0	0	1.85204	0	0	0	0	0	0	0	0	0
tan	CYE_r3.1SPA8_g014240.1	isoflavone reductase homolog	0	0.9592	GO:0005575;GO:0009058;GO:0016491;GO:0019748	cellular_component;biosynthetic process;oxidoreductase activity;secondary metabolic process	Cellular Component;Biological Process;Molecular Function;Biological Process			noIPR;noIPR;IPR008030;noIPR;noIPR;noIPR;IPR036291	REPEAT;REPEAT;DOMAIN;DOMAIN;DOMAIN;DOMAIN;HOMOLOGOUS_SUPERFAMILY	Pentatricopeptide repeat;Pentatricopeptide repeat;NmrA-like domain;NmrA-like domain;NmrA-like domain;NmrA-like domain;NAD(P)-binding domain superfamily	G3DSA:3.90.25.10 (GENE3D);G3DSA:3.40.50.720 (GENE3D);PF05368 (PFAM);PTHR43349 (PANTHER);PTHR43349:SF35 (PANTHER);cd05259 (CDD);SSF51735 (SUPERFAMILY)		1160.62	375.164	445.244	384.029	459.121	352.477	397.955	400.289	439.182	548.301	326.663	589.102	420.981	258.44	559.411	334.548	159.214	227.197	372.088	349.648	179.264	382.022	223.437	273.656	325.108	572.232	247.708	268.254	368.554	207.228	246.267	302.085	294.572	177.761	279.181
tan	CYE_r3.1SPA8_g018150.1	cysteine proteinase RD21A-like	0	0.9263	GO:0005615;GO:0005764;GO:0008233;GO:0009056;GO:0016791	extracellular space;lysosome;peptidase activity;catabolic process;phosphatase activity	Cellular Component;Cellular Component;Molecular Function;Biological Process;Molecular Function	EC:3.4.22;EC:3.4.22.1;EC:3.4.99;EC:3.1.3.48;EC:3.4.22.41;EC:3.4.22.40;EC:3.4.22.34;EC:3.4.22.8;EC:3.4.22.28;EC:3.4.22.16;EC:3.4.22.27;EC:3.4.22.38;EC:3.4.22.15;EC:3.4.22.14	Acting on peptide bonds (peptidases);Cathepsin B;Acting on peptide bonds (peptidases);Protein-tyrosine-phosphatase;Cathepsin F;Bleomycin hydrolase;Legumain;Clostripain;Picornain 3C;Cathepsin H;Cathepsin S;Cathepsin K;Cathepsin L;Actinidain	IPR000668;IPR013201;IPR037277;noIPR;IPR000668;IPR000118;noIPR;noIPR;noIPR;noIPR;IPR039417;noIPR;IPR038765	DOMAIN;DOMAIN;HOMOLOGOUS_SUPERFAMILY;HOMOLOGOUS_SUPERFAMILY;DOMAIN;DOMAIN;DOMAIN;DOMAIN;DOMAIN;DOMAIN;DOMAIN;DOMAIN;HOMOLOGOUS_SUPERFAMILY	Peptidase C1A, papain C-terminal;Cathepsin propeptide inhibitor domain (I29);Granulin superfamily;Granulin superfamily;Peptidase C1A, papain C-terminal;Granulin;Granulin;Granulin;Granulin;Granulin;Papain-like cysteine endopeptidase;Papain-like cysteine endopeptidase;Papain-like cysteine peptidase superfamily	PR00705 (PRINTS);PF08246 (PFAM);G3DSA:3.10.20.500 (GENE3D);G3DSA:3.90.70.10 (GENE3D);PF00112 (PFAM);PF00396 (PFAM);mobidb-lite (MOBIDB_LITE);mobidb-lite (MOBIDB_LITE);PTHR12411:SF749 (PANTHER);PTHR12411 (PANTHER);cd02248 (CDD);SSF57277 (SUPERFAMILY);SSF54001 (SUPERFAMILY)		29.8395	4.52307	7.26916	3.7963	4.20277	2.47208	3.87594	5.48672	5.89477	5.09699	15.9754	20.8864	0	2.08868	3.40693	2.39358	0	3.99783	0	3.12404	0	1.44106	3.24375	4.15124	6.81848	17.3106	4.75882	0	2.34644	0	2.09501	5.59838	12.4607	20.4531	6.13793
tan	CYE_r3.1SPA8_g018290.1	late embryogenesis abundant	0	0.8857						noIPR;IPR007325;IPR037175;IPR009646;noIPR;noIPR;noIPR;noIPR;IPR037175	FAMILY;FAMILY;HOMOLOGOUS_SUPERFAMILY;FAMILY;FAMILY;FAMILY;FAMILY;FAMILY;HOMOLOGOUS_SUPERFAMILY	UDP-glucuronosyl/UDP-glucosyltransferase;Kynurenine formamidase/cyclase-like;Kynurenine formamidase superfamily;Root cap;Root cap;Root cap;Root cap;Root cap;Kynurenine formamidase superfamily	PR01217 (PRINTS);PF04199 (PFAM);G3DSA:3.50.30.50 (GENE3D);PF06830 (PFAM);mobidb-lite (MOBIDB_LITE);mobidb-lite (MOBIDB_LITE);PTHR31656 (PANTHER);PTHR31656:SF47 (PANTHER);SSF102198 (SUPERFAMILY)		0.962385	0.642018	0.880247	0.119712	0	0.373776	0.200456	0.37958	0.445228	0.163967	0	0.123035	7.36629	1.15601	1.93948	1.5897	0	0	0	1.79368	0	0.696065	0	0	0	4.84761	1.19065	0	0	0.408506	0	0	0.028084	0	0.651122
tan	CYE_r3.1SPA8_g020920.1	type III polyketide synthase B	0	0.9439	GO:0009058;GO:0016746;GO:0034641;GO:0044281	biosynthetic process;transferase activity, transferring acyl groups;cellular nitrogen compound metabolic process;small molecule metabolic process	Biological Process;Molecular Function;Biological Process;Biological Process			IPR011141;IPR001099;IPR016039;IPR012328;IPR016039;IPR011141;noIPR;noIPR;IPR016039;IPR016039	FAMILY;DOMAIN;HOMOLOGOUS_SUPERFAMILY;DOMAIN;HOMOLOGOUS_SUPERFAMILY;FAMILY;FAMILY;FAMILY;HOMOLOGOUS_SUPERFAMILY;HOMOLOGOUS_SUPERFAMILY	Polyketide synthase, type III;Chalcone/stilbene synthase, N-terminal;Thiolase-like;Chalcone/stilbene synthase, C-terminal;Thiolase-like;Polyketide synthase, type III;Polyketide synthase, type III;Polyketide synthase, type III;Thiolase-like;Thiolase-like	PIRSF000451 (PIRSF);PF00195 (PFAM);G3DSA:3.40.47.10 (GENE3D);PF02797 (PFAM);G3DSA:3.40.47.10 (GENE3D);PTHR11877 (PANTHER);PTHR11877:SF83 (PANTHER);cd00831 (CDD);SSF53901 (SUPERFAMILY);SSF53901 (SUPERFAMILY)		367.24	6.27193	6.32321	0	0	0	0.13761	0	0.037916	0	0.302842	0	0	29.0109	182.796	138.535	8.19068	15.0047	0	0	0	0	0	0	0	164.322	54.7932	12.3175	0	0	0	0	0	0	0
tan	CYE_r3.1SPA8_g021550.1	cyanogenic beta-glucosidase-like	0	0.8452	GO:0005575;GO:0005975;GO:0006790;GO:0006950;GO:0009056;GO:0016798;GO:0019748;GO:0044281	cellular_component;carbohydrate metabolic process;sulfur compound metabolic process;response to stress;catabolic process;hydrolase activity, acting on glycosyl bonds;secondary metabolic process;small molecule metabolic process	Cellular Component;Biological Process;Biological Process;Biological Process;Biological Process;Molecular Function;Biological Process;Biological Process	EC:3.2.1.21	Beta-glucosidase	IPR001360;IPR001360;noIPR;noIPR;IPR001360;IPR017853	FAMILY;FAMILY;FAMILY;FAMILY;FAMILY;HOMOLOGOUS_SUPERFAMILY	Glycoside hydrolase family 1;Glycoside hydrolase family 1;Glycoside hydrolase family 1;Glycoside hydrolase family 1;Glycoside hydrolase family 1;Glycoside hydrolase superfamily	PR00131 (PRINTS);PF00232 (PFAM);G3DSA:3.20.20.80 (GENE3D);PTHR10353:SF240 (PANTHER);PTHR10353 (PANTHER);SSF51445 (SUPERFAMILY)		0	0	0	0	0.019115	0	0	0	0	0	0	0	3.24022	5.84017	2.47432	1.82528	0	0	0	0	0	0	0	2.21358	0	11.0438	5.18422	0	0	3.75237	3.04477	3.24537	1.07715	2.31286	0.100032
tan	CYE_r3.1SPA8_g023740.1	acyl-coenzyme A thioesterase 9, mitochondrial	0	0.9528	GO:0003674;GO:0006790;GO:0034641;GO:0044281	molecular_function;sulfur compound metabolic process;cellular nitrogen compound metabolic process;small molecule metabolic process	Molecular Function;Biological Process;Biological Process;Biological Process	EC:3.1.2.20	Acyl-CoA hydrolase	noIPR;noIPR;noIPR;noIPR;noIPR;noIPR;IPR033120;IPR033120;noIPR;noIPR;IPR029069;IPR029069	DOMAIN;DOMAIN;DOMAIN;DOMAIN;DOMAIN;DOMAIN;DOMAIN;DOMAIN;DOMAIN;DOMAIN;HOMOLOGOUS_SUPERFAMILY;HOMOLOGOUS_SUPERFAMILY	Basic-leucine zipper domain;Basic-leucine zipper domain;Basic-leucine zipper domain;Basic-leucine zipper domain;Basic-leucine zipper domain;Basic-leucine zipper domain;Hotdog acyl-CoA thioesterase (ACOT)-type domain;Hotdog acyl-CoA thioesterase (ACOT)-type domain;Hotdog acyl-CoA thioesterase (ACOT)-type domain;Hotdog acyl-CoA thioesterase (ACOT)-type domain;HotDog domain superfamily;HotDog domain…	G3DSA:3.10.129.10 (GENE3D);G3DSA:3.10.129.10 (GENE3D);mobidb-lite (MOBIDB_LITE);mobidb-lite (MOBIDB_LITE);PTHR12655 (PANTHER);PTHR12655:SF3 (PANTHER);PS51770 (PROSITE_PROFILES);PS51770 (PROSITE_PROFILES);cd03442 (CDD);cd03442 (CDD);SSF54637 (SUPERFAMILY);SSF54637 (SUPERFAMILY)		18.6517	3.8387	1.8082	4.98853	3.92346	3.74963	4.93047	3.7044	4.49971	5.38505	3.99697	5.77069	0	0	5.72368	7.24891	0	6.7584	0	2.9574	0	3.02158	0	3.60925	1.25187	10.2334	6.37678	0	0	0	1.49132	7.78151	7.32939	6.85907	6.19747
tan	CYE_r3.1SPA8_g029160.1	protein ROOT PRIMORDIUM DEFECTIVE 1	0	0.9275						IPR021099;noIPR;noIPR	DOMAIN;DOMAIN;DOMAIN	Plant organelle RNA recognition domain;Plant organelle RNA recognition domain;Plant organelle RNA recognition domain	PF11955 (PFAM);PTHR31476 (PANTHER);PTHR31476:SF3 (PANTHER)		20.4621	1.61555	4.6157	3.04816	1.04002	2.75104	1.1503	1.81907	0.719494	0.27547	0.400703	1.71557	0.932685	0	11.5479	7.8761	0	2.46986	0	0	0.865867	2.04163	0	0.568455	0	6.32177	2.66268	5.27829	1.64586	0.580077	0	0	2.69383	1.87687	2.83321
tan	CYE_r3.1SPA8_g030360.1	protein RALF-like 33	1.7e-81	0.8713	GO:0005575;GO:0007165	cellular_component;signal transduction	Cellular Component;Biological Process			IPR008801;noIPR;noIPR	FAMILY;FAMILY;FAMILY	Rapid ALkalinization Factor;Rapid ALkalinization Factor;Rapid ALkalinization Factor	PF05498 (PFAM);PTHR33136:SF50 (PANTHER);PTHR33136 (PANTHER)		4.98478	0	3.81221	0	0.465692	1.23773	0	2.59499	0.268465	0	0	0	19.7136	17.1366	10.273	6.28363	2.40903	0	0	0	0	0	0	0	0	27.5156	0.854417	14.4363	2.81342	0	0	0	0	0	1.0539
tan	CYE_r3.1SPA8_g030880.1	ethylene-responsive transcription factor ERF071	0	0.8643	GO:0003677;GO:0003700;GO:0005634;GO:0009058;GO:0034641	DNA binding;DNA-binding transcription factor activity;nucleus;biosynthetic process;cellular nitrogen compound metabolic process	Molecular Function;Molecular Function;Cellular Component;Biological Process;Biological Process			IPR001471;IPR001471;IPR036955;noIPR;noIPR;noIPR;noIPR;noIPR;noIPR;noIPR;IPR001471;IPR001471;IPR016177	DOMAIN;DOMAIN;HOMOLOGOUS_SUPERFAMILY;HOMOLOGOUS_SUPERFAMILY;HOMOLOGOUS_SUPERFAMILY;HOMOLOGOUS_SUPERFAMILY;HOMOLOGOUS_SUPERFAMILY;HOMOLOGOUS_SUPERFAMILY;HOMOLOGOUS_SUPERFAMILY;HOMOLOGOUS_SUPERFAMILY;DOMAIN;DOMAIN;HOMOLOGOUS_SUPERFAMILY	AP2/ERF domain;AP2/ERF domain;AP2/ERF domain superfamily;AP2/ERF domain superfamily;AP2/ERF domain superfamily;AP2/ERF domain superfamily;AP2/ERF domain superfamily;AP2/ERF domain superfamily;AP2/ERF domain superfamily;AP2/ERF domain superfamily;AP2/ERF domain;AP2/ERF domain;DNA-binding domain superfamily	PR00367 (PRINTS);PF00847 (PFAM);G3DSA:3.30.730.10 (GENE3D);mobidb-lite (MOBIDB_LITE);mobidb-lite (MOBIDB_LITE);mobidb-lite (MOBIDB_LITE);mobidb-lite (MOBIDB_LITE);mobidb-lite (MOBIDB_LITE);PTHR31190:SF210 (PANTHER);PTHR31190 (PANTHER);PS51032 (PROSITE_PROFILES);cd00018 (CDD);SSF54171 (SUPERFAMILY)	Transcription factor genes	49.4105	13.5701	15.9987	19.8548	14.8747	13.8225	9.91004	13.7981	15.7065	5.66351	2.63261	5.78618	68.9383	39.532	25.1572	10.1386	7.70517	4.91046	6.88088	11.5743	4.29364	7.36757	6.17781	6.72738	0	55.3144	25.5816	18.5224	15.7228	11.3622	8.07216	10.481	8.44176	17.0801	6.79418
tan	CYE_r3.1SPE0_g002010.1	bifunctional dethiobiotin synthetase/7,8-diamino-pelargonic acid aminotransferase, mitochondrial	0	0.8753	GO:0005739;GO:0006790;GO:0009058;GO:0016874;GO:0034641;GO:0043167;GO:0044281	mitochondrion;sulfur compound metabolic process;biosynthetic process;ligase activity;cellular nitrogen compound metabolic process;ion binding;small molecule metabolic process	Cellular Component;Biological Process;Biological Process;Molecular Function;Biological Process;Molecular Function;Biological Process	EC:6.3.3.3;EC:2.6.1.62	Dethiobiotin synthase;Adenosylmethionine--8-amino-7-oxononanoate transaminase	IPR005814;IPR015421;noIPR;IPR015422;noIPR;noIPR;noIPR;noIPR;noIPR;IPR027417;IPR015424	FAMILY;HOMOLOGOUS_SUPERFAMILY;HOMOLOGOUS_SUPERFAMILY;HOMOLOGOUS_SUPERFAMILY;HOMOLOGOUS_SUPERFAMILY;HOMOLOGOUS_SUPERFAMILY;HOMOLOGOUS_SUPERFAMILY;HOMOLOGOUS_SUPERFAMILY;HOMOLOGOUS_SUPERFAMILY;HOMOLOGOUS_SUPERFAMILY;HOMOLOGOUS_SUPERFAMILY	Aminotransferase class-III;Pyridoxal phosphate-dependent transferase, major domain;Pyridoxal phosphate-dependent transferase, major domain;Pyridoxal phosphate-dependent transferase domain 1;Pyridoxal phosphate-dependent transferase domain 1;Pyridoxal phosphate-dependent transferase domain 1;Pyridoxal phosphate-dependent transferase domain 1;Pyridoxal phosphate-dependent transferase domain 1;Pyrid…	PF00202 (PFAM);G3DSA:3.40.640.10 (GENE3D);G3DSA:3.40.50.300 (GENE3D);G3DSA:3.90.1150.10 (GENE3D);PTHR42684:SF15 (PANTHER);PTHR42684 (PANTHER);PTHR42684:SF15 (PANTHER);PTHR42684 (PANTHER);cd03109 (CDD);SSF52540 (SUPERFAMILY);SSF53383 (SUPERFAMILY)		0	0	0	0	0	0	0	0	0	0	0	0	1.13108	1.14504	4.30527	0.437396	0	0	0	1.57926	0	0	0.592748	0	0	4.23529	2.73308	0	0	0	0	0.701772	0.647205	0	0.096598
tan	CYE_r3.1SPE0_g011000.1	gibberellin-regulated protein 14	5.5e-118	0.8829						noIPR;noIPR;noIPR	HOMOLOGOUS_SUPERFAMILY;HOMOLOGOUS_SUPERFAMILY;HOMOLOGOUS_SUPERFAMILY	Protein kinase-like domain superfamily;Protein kinase-like domain superfamily;Protein kinase-like domain superfamily	PR01217 (PRINTS);mobidb-lite (MOBIDB_LITE);mobidb-lite (MOBIDB_LITE)	Phytohormone-related genes	530.919	229.731	72.5838	183.916	190.611	113.178	172.528	145.757	71.5488	2.2993	23.5771	60.3087	229.851	157.501	107.62	168.729	131.44	101.484	30.8495	126.393	14.3577	40.573	25.8908	44.4214	65.6729	115.384	87.0222	40.4076	50.0937	151.79	35.8361	77.7805	16.5576	7.38797	34.4389
tan	CYE_r3.1SPE0_g012570.1	Bifunctional inhibitor/lipid-transfer protein/seed storage 2S albumin superfamily protein	4.9e-134	0.6862						IPR016140;noIPR;noIPR;noIPR;IPR036312	DOMAIN;DOMAIN;DOMAIN;DOMAIN;HOMOLOGOUS_SUPERFAMILY	Bifunctional inhibitor/plant lipid transfer protein/seed storage helical domain;Bifunctional inhibitor/plant lipid transfer protein/seed storage helical domain;Bifunctional inhibitor/plant lipid transfer protein/seed storage helical domain;Bifunctional inhibitor/plant lipid transfer protein/seed storage helical domain;Bifunctional inhibitor/plant lipid transfer protein/seed storage helical domain…	PF14368 (PFAM);mobidb-lite (MOBIDB_LITE);mobidb-lite (MOBIDB_LITE);mobidb-lite (MOBIDB_LITE);SSF47699 (SUPERFAMILY)		9.63329	0	0	0	0	0	0	0	0	0	0	0	21.027	13.4175	0	0	0	0	0	0	0	0	0	0	0	7.02969	0	0	0	0	0	0	0	0	0
tan	CYE_r3.1SPE0_g015890.1	protein FANTASTIC FOUR 3-like	0	0.755						IPR021410;noIPR;noIPR;noIPR;noIPR;noIPR;noIPR;noIPR	FAMILY;FAMILY;FAMILY;FAMILY;FAMILY;FAMILY;FAMILY;FAMILY	The fantastic four family;The fantastic four family;The fantastic four family;The fantastic four family;The fantastic four family;The fantastic four family;The fantastic four family;The fantastic four family	PF11250 (PFAM);mobidb-lite (MOBIDB_LITE);mobidb-lite (MOBIDB_LITE);mobidb-lite (MOBIDB_LITE);mobidb-lite (MOBIDB_LITE);mobidb-lite (MOBIDB_LITE);PTHR33155:SF4 (PANTHER);PTHR33155 (PANTHER)		11.8473	0	4.29489	1.56448	3.57824	2.55623	2.01223	1.57932	1.12673	1.40272	0	0.231759	0	1.84177	3.02409	5.24165	0	2.03543	2.13444	2.39406	0	0	0	0	1.21126	1.99028	2.18747	0	0	0	1.06463	1.13627	0.351676	0.30729	1.65922
tan	CYE_r3.1SPE0_g017020.1	mitogen-activated protein kinase kinase 9-like	4.7e-119	0.9246	GO:0006464;GO:0016301;GO:0043167	cellular protein modification process;kinase activity;ion binding	Biological Process;Molecular Function;Molecular Function	EC:2.7.11	Transferring phosphorus-containing groups	noIPR;IPR000719;noIPR;noIPR;IPR000719;IPR011009	HOMOLOGOUS_SUPERFAMILY;DOMAIN;DOMAIN;DOMAIN;DOMAIN;HOMOLOGOUS_SUPERFAMILY	HAD-like superfamily;Protein kinase domain;Protein kinase domain;Protein kinase domain;Protein kinase domain;Protein kinase-like domain superfamily	G3DSA:1.10.510.10 (GENE3D);PF00069 (PFAM);PTHR24348 (PANTHER);PTHR24348:SF58 (PANTHER);PS50011 (PROSITE_PROFILES);SSF56112 (SUPERFAMILY)		24.7075	0	2.02173	0	0	0	0	0	0	0	0	0	0	1.93989	3.35166	0	0	0	0	0	0	0	0	0	0	4.37837	4.66623	0	0	0	0	0	0	0	0
tan	CYE_r3.1SPE0_g017470.1	cytochrome P450 CYP73A100-like	0	0.9259	GO:0005575;GO:0016491;GO:0043167	cellular_component;oxidoreductase activity;ion binding	Cellular Component;Molecular Function;Molecular Function	EC:1.14.14.91;EC:1.14.13	Trans-cinnamate 4-monooxygenase;Acting on paired donors, with incorporation or reduction of molecular oxygen. The oxygen incorporated need not be derived from O(2)	IPR001128;IPR002401;IPR036396;IPR001128;noIPR;noIPR;IPR036396	FAMILY;FAMILY;HOMOLOGOUS_SUPERFAMILY;FAMILY;FAMILY;FAMILY;HOMOLOGOUS_SUPERFAMILY	Cytochrome P450;Cytochrome P450, E-class, group I;Cytochrome P450 superfamily;Cytochrome P450;Cytochrome P450;Cytochrome P450;Cytochrome P450 superfamily	PR00385 (PRINTS);PR00463 (PRINTS);G3DSA:1.10.630.10 (GENE3D);PF00067 (PFAM);PTHR47948 (PANTHER);PTHR47948:SF3 (PANTHER);SSF48264 (SUPERFAMILY)		23.5829	3.01168	6.1192	3.60471	5.98421	7.29061	2.63389	2.66304	1.19551	0	1.30926	0.67318	0	0	1.52079	5.57679	1.61166	1.18878	3.74037	4.34335	1.12857	4.89782	0	2.26754	0	5.69944	1.41616	0	4.30057	0	5.29954	4.33323	0.618538	0	0
tan	CYE_r3.1SPE0_g019070.1	hypothetical protein PRUPE_1G101000	9.6e-39	0.7567											5.53036	0	7.64456	8.90519	0.168068	0.329456	2.12761	0	0	0	0	0	3.6258	0	1.86118	0	0	2.24362	0	4.90561	0	4.6027	0	0	0	0	0	0	0	0	0	0	0	0	1.11691
tan	CYE_r3.1SPE0_g019280.1	cinnamoyl-CoA reductase-like SNL6 isoform X2	0	0.9432	GO:0006629;GO:0009058;GO:0016491	lipid metabolic process;biosynthetic process;oxidoreductase activity	Biological Process;Biological Process;Molecular Function	EC:1.2.1.44;EC:1.1.1.145	Cinnamoyl-CoA reductase;3-beta-hydroxy-Delta(5)-steroid dehydrogenase	noIPR;IPR016040;noIPR;noIPR;noIPR;IPR036291	HOMOLOGOUS_SUPERFAMILY;DOMAIN;DOMAIN;DOMAIN;DOMAIN;HOMOLOGOUS_SUPERFAMILY	NAD(P)-binding domain superfamily;NAD(P)-binding domain;NAD(P)-binding domain;NAD(P)-binding domain;NAD(P)-binding domain;NAD(P)-binding domain superfamily	G3DSA:3.40.50.720 (GENE3D);PF13460 (PFAM);PTHR10366:SF390 (PANTHER);PTHR10366 (PANTHER);cd08958 (CDD);SSF51735 (SUPERFAMILY)		63.9278	0	8.93317	12.0784	15.9703	0	8.35008	4.8073	7.49361	0.372592	0.317718	0.493567	23.8548	15.9532	31.5023	38.0185	0	0	0	9.97075	0	1.42365	10.2684	4.60024	2.99167	58.7974	21.5031	4.87362	0	0	8.12837	9.81933	10.1524	7.62678	9.29427
tan	CYE_r3.1SPE0_g020150.1	gibberellin-regulated protein 14	4.8e-116	0.8877						noIPR;noIPR;noIPR	FAMILY;FAMILY;FAMILY	Proton-dependent oligopeptide transporter family;Proton-dependent oligopeptide transporter family;Proton-dependent oligopeptide transporter family	PR01217 (PRINTS);mobidb-lite (MOBIDB_LITE);mobidb-lite (MOBIDB_LITE)	Phytohormone-related genes	1358.69	478.335	472.805	315.943	282.626	206.333	230.684	263.083	100.765	1.68025	41.8421	56.2424	401.223	239.702	228.342	315.585	219.394	184.775	73.3788	222.688	54.4897	55.0548	39.8794	74.2551	83.4235	248.763	189.342	120.335	81.1853	232.907	44.6385	66.5652	30.0963	15.8157	45.041
tan	CYE_r3.1SPE0_g021770.1	bifunctional dethiobiotin synthetase/7,8-diamino-pelargonic acid aminotransferase, mitochondrial	0	0.8754	GO:0005739;GO:0006790;GO:0009058;GO:0016874;GO:0034641;GO:0043167;GO:0044281	mitochondrion;sulfur compound metabolic process;biosynthetic process;ligase activity;cellular nitrogen compound metabolic process;ion binding;small molecule metabolic process	Cellular Component;Biological Process;Biological Process;Molecular Function;Biological Process;Molecular Function;Biological Process	EC:6.3.3.3;EC:2.6.1.62	Dethiobiotin synthase;Adenosylmethionine--8-amino-7-oxononanoate transaminase	noIPR;IPR005814;IPR015422;IPR015421;noIPR;noIPR;noIPR;noIPR;noIPR;IPR015424;IPR027417	FAMILY;FAMILY;HOMOLOGOUS_SUPERFAMILY;HOMOLOGOUS_SUPERFAMILY;HOMOLOGOUS_SUPERFAMILY;HOMOLOGOUS_SUPERFAMILY;HOMOLOGOUS_SUPERFAMILY;HOMOLOGOUS_SUPERFAMILY;HOMOLOGOUS_SUPERFAMILY;HOMOLOGOUS_SUPERFAMILY;HOMOLOGOUS_SUPERFAMILY	CALMODULIN-BINDING PROTEIN60;Aminotransferase class-III;Pyridoxal phosphate-dependent transferase domain 1;Pyridoxal phosphate-dependent transferase, major domain;Pyridoxal phosphate-dependent transferase, major domain;Pyridoxal phosphate-dependent transferase, major domain;Pyridoxal phosphate-dependent transferase, major domain;Pyridoxal phosphate-dependent transferase, major domain;Pyridoxal ph…	G3DSA:3.40.50.300 (GENE3D);PF00202 (PFAM);G3DSA:3.90.1150.10 (GENE3D);G3DSA:3.40.640.10 (GENE3D);PTHR42684:SF15 (PANTHER);PTHR42684 (PANTHER);PTHR42684:SF15 (PANTHER);PTHR42684 (PANTHER);cd03109 (CDD);SSF53383 (SUPERFAMILY);SSF52540 (SUPERFAMILY)		0	0	0	0	0	0	0	0	0	0	0	0	1.66898	1.3901	2.40083	3.3772	0	0	0	0	1.38632	0	0.847551	0	0	6.32128	2.77103	0	0	0.578559	0.470083	0	0.724599	0	0.215931
tan	CYE_r3.1SPE0_g024430.1	cinnamoyl-CoA reductase-like SNL6	0	0.9419	GO:0006629;GO:0009058;GO:0016491	lipid metabolic process;biosynthetic process;oxidoreductase activity	Biological Process;Biological Process;Molecular Function	EC:1.2.1.44;EC:1.1.1.145	Cinnamoyl-CoA reductase;3-beta-hydroxy-Delta(5)-steroid dehydrogenase	IPR016040;noIPR;noIPR;noIPR;noIPR;IPR036291	DOMAIN;DOMAIN;DOMAIN;DOMAIN;DOMAIN;HOMOLOGOUS_SUPERFAMILY	NAD(P)-binding domain;NAD(P)-binding domain;NAD(P)-binding domain;NAD(P)-binding domain;NAD(P)-binding domain;NAD(P)-binding domain superfamily	PF13460 (PFAM);G3DSA:3.40.50.720 (GENE3D);PTHR10366 (PANTHER);PTHR10366:SF390 (PANTHER);cd08958 (CDD);SSF51735 (SUPERFAMILY)		69.7597	0	17.0952	12.8696	4.07822	5.68339	11.6064	5.82654	7.6199	4.78385	1.65397	7.20671	16.1147	19.7867	15.1641	35.1914	4.89712	0	5.33304	14.4318	2.99562	2.61193	0	4.57446	0	59.1955	24.6613	6.1058	0	0	7.10591	11.4659	9.1779	8.60913	10.7495
tan	CYE_r3.1SPE0_g026720.1	chalcone synthase	0	0.994	GO:0009058;GO:0016746	biosynthetic process;transferase activity, transferring acyl groups	Biological Process;Molecular Function	EC:2.3.1.74	Chalcone synthase	IPR012328;IPR011141;IPR001099;IPR016039;IPR016039;noIPR;IPR011141;noIPR;IPR016039;IPR016039	DOMAIN;FAMILY;DOMAIN;HOMOLOGOUS_SUPERFAMILY;HOMOLOGOUS_SUPERFAMILY;HOMOLOGOUS_SUPERFAMILY;FAMILY;FAMILY;HOMOLOGOUS_SUPERFAMILY;HOMOLOGOUS_SUPERFAMILY	Chalcone/stilbene synthase, C-terminal;Polyketide synthase, type III;Chalcone/stilbene synthase, N-terminal;Thiolase-like;Thiolase-like;Thiolase-like;Polyketide synthase, type III;Polyketide synthase, type III;Thiolase-like;Thiolase-like	PF02797 (PFAM);PIRSF000451 (PIRSF);PF00195 (PFAM);G3DSA:3.40.47.10 (GENE3D);G3DSA:3.40.47.10 (GENE3D);PTHR11877:SF64 (PANTHER);PTHR11877 (PANTHER);cd00831 (CDD);SSF53901 (SUPERFAMILY);SSF53901 (SUPERFAMILY)		373.162	220.442	247.564	139.345	204.33	139.36	148.729	163.991	167.386	18.4754	25.3056	75.6356	413.803	380.709	247.919	395.688	285.459	270.209	318.098	396.069	145.167	158.284	386.794	215.886	162.577	782.339	375.765	269.176	374.776	245.04	166.509	308.524	184.921	110.919	178.954
tan	CYE_r3.1SPE0_g030170.1	aspartic proteinase CDR1-like	0	0.8365	GO:0005576;GO:0008233	extracellular region;peptidase activity	Cellular Component;Molecular Function	EC:3.4.99;EC:3.4.23.1;EC:3.4.23;EC:3.4.23.32;EC:3.4.23.43;EC:3.4.23.20;EC:3.4.23.25;EC:3.4.23.36;EC:3.4.23.4;EC:3.4.23.35;EC:3.4.23.5;EC:3.4.23.34;EC:3.4.23.15	Acting on peptide bonds (peptidases);Pepsin A;Acting on peptide bonds (peptidases);Scytalidopepsin B;Prepilin peptidase;Penicillopepsin;Saccharopepsin;Signal peptidase II;Chymosin;Barrierpepsin;Cathepsin D;Cathepsin E;Renin	IPR001461;IPR021109;IPR021109;IPR032861;IPR032799;noIPR;noIPR;IPR033121;IPR034161;IPR021109	FAMILY;HOMOLOGOUS_SUPERFAMILY;HOMOLOGOUS_SUPERFAMILY;DOMAIN;DOMAIN;DOMAIN;DOMAIN;DOMAIN;DOMAIN;HOMOLOGOUS_SUPERFAMILY	Aspartic peptidase A1 family;Aspartic peptidase domain superfamily;Aspartic peptidase domain superfamily;Xylanase inhibitor, N-terminal;Xylanase inhibitor, C-terminal;Xylanase inhibitor, C-terminal;Xylanase inhibitor, C-terminal;Peptidase family A1 domain;Pepsin-like domain, plant;Aspartic peptidase domain superfamily	PR00792 (PRINTS);G3DSA:2.40.70.10 (GENE3D);G3DSA:2.40.70.10 (GENE3D);PF14543 (PFAM);PF14541 (PFAM);PTHR47967 (PANTHER);PTHR47967:SF66 (PANTHER);PS51767 (PROSITE_PROFILES);cd05476 (CDD);SSF50630 (SUPERFAMILY)		13.5943	1.99368	1.2491	0	0.032652	0	0	0.040382	0.25595	0.171024	1.44021	0.244838	0	3.93838	9.73559	15.2119	1.67917	3.06678	0	4.63943	0	0	0	0	0	10.0874	11.5274	3.72953	0.364937	1.66659	0	0	0.453112	2.16618	0.02734
tan	CYE_r3.1SPE0_g030200.1	aspartic proteinase CDR1-like	0	0.8252	GO:0005576;GO:0008233	extracellular region;peptidase activity	Cellular Component;Molecular Function	EC:3.4.99;EC:3.4.23.1;EC:3.4.23;EC:3.4.23.32;EC:3.4.23.43;EC:3.4.23.20;EC:3.4.23.25;EC:3.4.23.36;EC:3.4.23.4;EC:3.4.23.35;EC:3.4.23.5;EC:3.4.23.34;EC:3.4.23.15	Acting on peptide bonds (peptidases);Pepsin A;Acting on peptide bonds (peptidases);Scytalidopepsin B;Prepilin peptidase;Penicillopepsin;Saccharopepsin;Signal peptidase II;Chymosin;Barrierpepsin;Cathepsin D;Cathepsin E;Renin	IPR001461;IPR032799;IPR021109;IPR021109;IPR032861;noIPR;noIPR;IPR033121;IPR034161;IPR021109;IPR021109	FAMILY;DOMAIN;HOMOLOGOUS_SUPERFAMILY;HOMOLOGOUS_SUPERFAMILY;DOMAIN;DOMAIN;DOMAIN;DOMAIN;DOMAIN;HOMOLOGOUS_SUPERFAMILY;HOMOLOGOUS_SUPERFAMILY	Aspartic peptidase A1 family;Xylanase inhibitor, C-terminal;Aspartic peptidase domain superfamily;Aspartic peptidase domain superfamily;Xylanase inhibitor, N-terminal;Xylanase inhibitor, N-terminal;Xylanase inhibitor, N-terminal;Peptidase family A1 domain;Pepsin-like domain, plant;Aspartic peptidase domain superfamily;Aspartic peptidase domain superfamily	PR00792 (PRINTS);PF14541 (PFAM);G3DSA:2.40.70.10 (GENE3D);G3DSA:2.40.70.10 (GENE3D);PF14543 (PFAM);PTHR47967:SF66 (PANTHER);PTHR47967 (PANTHER);PS51767 (PROSITE_PROFILES);cd05476 (CDD);SSF50630 (SUPERFAMILY);SSF50630 (SUPERFAMILY)		41.6002	0	0	0	0.074	0	0	0.030507	0	0	0.260739	0	0	9.00597	21.8926	21.3843	0	1.44265	0	0.465522	0	0	0	0	0	13.7621	8.51501	1.08454	0	0	0	0	0.100506	0.903768	0.103271
tan	CYE_r3.1SPE0_g031330.1	exopolygalacturonase-like	0	0.9662	GO:0005576;GO:0005975;GO:0016798;GO:0016829;GO:0071554	extracellular region;carbohydrate metabolic process;hydrolase activity, acting on glycosyl bonds;lyase activity;cell wall organization or biogenesis	Cellular Component;Biological Process;Molecular Function;Molecular Function;Biological Process	EC:3.2.1.15	Endo-polygalacturonase	IPR000743;IPR012334;noIPR;noIPR;IPR011050	FAMILY;HOMOLOGOUS_SUPERFAMILY;HOMOLOGOUS_SUPERFAMILY;HOMOLOGOUS_SUPERFAMILY;HOMOLOGOUS_SUPERFAMILY	Glycoside hydrolase, family 28;Pectin lyase fold;Pectin lyase fold;Pectin lyase fold;Pectin lyase fold/virulence factor	PF00295 (PFAM);G3DSA:2.160.20.10 (GENE3D);PTHR31375:SF248 (PANTHER);PTHR31375 (PANTHER);SSF51126 (SUPERFAMILY)		267.542	91.7013	59.9608	9.23829	1.08408	0.702242	0	0	0	0	0	0	0	36.687	102.611	229.24	45.6602	24.465	6.77381	55.8656	0	0	0	0	0	91.3794	77.6577	24.0003	9.02931	55.2218	0	0	0	0.225049	0
tan	CYE_r3.1SPE0_g035060.1	pectinesterase QRT1	0	0.9156	GO:0005575;GO:0005975;GO:0009056;GO:0016829;GO:0071554	cellular_component;carbohydrate metabolic process;catabolic process;lyase activity;cell wall organization or biogenesis	Cellular Component;Biological Process;Biological Process;Molecular Function;Biological Process	EC:3.1.1.11;EC:3.1.1.1	Pectinesterase;Carboxylesterase	IPR000070;IPR012334;noIPR;noIPR;IPR011050	DOMAIN;HOMOLOGOUS_SUPERFAMILY;HOMOLOGOUS_SUPERFAMILY;HOMOLOGOUS_SUPERFAMILY;HOMOLOGOUS_SUPERFAMILY	Pectinesterase, catalytic;Pectin lyase fold;Pectin lyase fold;Pectin lyase fold;Pectin lyase fold/virulence factor	PF01095 (PFAM);G3DSA:2.160.20.10 (GENE3D);PTHR31321 (PANTHER);PTHR31321:SF31 (PANTHER);SSF51126 (SUPERFAMILY)	Cell wall-related genes	5.57447	0	0.432962	0	0	0	0	0	0	0.534164	0	0	0	0	3.90593	8.73056	0	0	0	0.631115	0	0.763341	0	0	0	0.752788	2.2817	0	0	0	0	0	0	0	0
tan	CYE_r3.1SPE0_g087280.1	TLC domain-containing protein At5g14285-like	1.5e-159	0.8771	GO:0003677;GO:0005575	DNA binding;cellular_component	Molecular Function;Cellular Component			IPR040327;noIPR;IPR006634	FAMILY;FAMILY;DOMAIN	TLC domain-containing protein At5g14285-like;TLC domain-containing protein At5g14285-like;TRAM/LAG1/CLN8 homology domain	PTHR31766 (PANTHER);PTHR31766:SF8 (PANTHER);PS50922 (PROSITE_PROFILES)		42.0208	8.10096	3.89482	2.36106	3.70732	3.30714	3.57204	4.49524	3.1175	0	1.06069	8.39271	0	2.87041	18.9805	18.9755	0	0	3.30463	2.71849	5.55993	1.17656	8.35185	1.81743	9.04349	21.6555	6.16087	1.85203	4.33118	1.26794	4.67019	3.06706	4.81079	3.77164	6.69262
tan	CYE_r3.1SPE0_g097290.1	probable glycosyltransferase At5g03795	0	0.9302	GO:0005575;GO:0006464;GO:0009058;GO:0016757	cellular_component;cellular protein modification process;biosynthetic process;transferase activity, transferring glycosyl groups	Cellular Component;Biological Process;Biological Process;Molecular Function	EC:2.4.2.41;EC:2.4.1.224	Xylogalacturonan beta-1,3-xylosyltransferase;Glucuronosyl-N-acetylglucosaminyl-proteoglycan 4-alpha-N-	IPR040911;IPR004263;noIPR	DOMAIN;FAMILY;FAMILY	Exostosin, GT47 domain;Exostosin-like;Exostosin-like	PF03016 (PFAM);PTHR11062 (PANTHER);PTHR11062:SF206 (PANTHER)		0	0	0	0	0	0	0	0	0	0	0	0	0	2.50174	2.79818	4.57199	0	3.29589	0	0.737171	1.05917	0	0	0	0	3.0786	3.90852	3.77705	0	0	2.01478	0.613305	1.68951	0.688319	2.94252
tan	CYE_r3.1SPE0_g103380.1	uncharacterized protein LOC110759641 isoform X1	0	0.897	GO:0005575;GO:0043167	cellular_component;ion binding	Cellular Component;Molecular Function			IPR010683;noIPR;noIPR	FAMILY;FAMILY;FAMILY	Protein of unknown function DUF1262;Protein of unknown function DUF1262;Protein of unknown function DUF1262	PF06880 (PFAM);PTHR31050 (PANTHER);PTHR31050:SF4 (PANTHER)		7.7221	0.913077	1.4347	0	0	0	0	0.280778	0	0.921973	0.529363	0	0	0	1.04007	7.86447	0	0	0	0	0	0	0	0	0	0	0	2.15991	0	0	0	0	0.881941	1.1097	0.256286
tan	CYE_r3.1SPE0_g104240.1	L10-interacting MYB domain-containing	4.7e-136	0.9453	GO:0006950;GO:0016829	response to stress;lyase activity	Biological Process;Molecular Function			noIPR;noIPR;noIPR;noIPR	HOMOLOGOUS_SUPERFAMILY;HOMOLOGOUS_SUPERFAMILY;HOMOLOGOUS_SUPERFAMILY;HOMOLOGOUS_SUPERFAMILY	Cytochrome P450 superfamily;Cytochrome P450 superfamily;Cytochrome P450 superfamily;Cytochrome P450 superfamily	mobidb-lite (MOBIDB_LITE);mobidb-lite (MOBIDB_LITE);PTHR46929:SF18 (PANTHER);PTHR46929 (PANTHER)		10.0266	1.80251	2.77621	4.45915	2.24688	3.15283	4.86902	0.443151	2.07672	2.74499	3.86861	0.982413	4.11819	2.57046	14.5451	9.92048	1.4913	0	0	0.082479	0	2.17188	0	0	0	3.66107	4.50082	0	0	3.04909	1.98843	0.258299	2.58941	1.90933	2.41294
tan	CYE_r3.1SPE0_g104410.1	GDSL esterase/lipase At5g41890	2e-54	0.8849	GO:0003674;GO:0005575	molecular_function;cellular_component	Molecular Function;Cellular Component	EC:3.1.1.1;EC:3.1.1.3	Carboxylesterase;Triacylglycerol lipase	IPR001087;noIPR;noIPR	DOMAIN;DOMAIN;DOMAIN	GDSL lipase/esterase;GDSL lipase/esterase;GDSL lipase/esterase	PF00657 (PFAM);PTHR45648 (PANTHER);PTHR45648:SF25 (PANTHER)		1.71812	1.09836	0.984948	0.45277	0	0	0	0	0	0	0	0	0	1.81793	0	0	3.13175	5.98752	0	0.934057	0	0	0	0	0	10.6543	1.18341	2.31504	0.914357	0	0	0	0	0	0
tan	CYE_r3.1SPE0_g106980.1	F-box protein At2g27310-like	0	0.889	GO:0005575	cellular_component	Cellular Component			noIPR;noIPR;IPR036047	HOMOLOGOUS_SUPERFAMILY;HOMOLOGOUS_SUPERFAMILY;HOMOLOGOUS_SUPERFAMILY	Protein kinase-like domain superfamily;Protein kinase-like domain superfamily;F-box-like domain superfamily	G3DSA:1.20.1280.50 (GENE3D);PTHR33736 (PANTHER);SSF81383 (SUPERFAMILY)		27.4511	1.65575	2.68155	0.660277	0.554955	0.236094	0.225015	0.455644	0	0.504759	0.209829	1.42827	0	5.94312	8.24666	11.1933	1.11515	0	0	1.00441	0	0.974446	0	0	2.22034	5.53574	2.31766	0	0	0	0.546578	0	0	0.321878	0.521158
tan	CYE_r3.1SPE0_g108080.1	Nucleotide-diphospho-sugar transferase family protein	1.9e-139	0.9363	GO:0005794;GO:0016757;GO:0071554	Golgi apparatus;transferase activity, transferring glycosyl groups;cell wall organization or biogenesis	Cellular Component;Molecular Function;Biological Process			IPR005069;noIPR;noIPR	FAMILY;FAMILY;FAMILY	Nucleotide-diphospho-sugar transferase;Nucleotide-diphospho-sugar transferase;Nucleotide-diphospho-sugar transferase	PF03407 (PFAM);PTHR46038 (PANTHER);PTHR46038:SF51 (PANTHER)		33.3369	14.6744	10.4036	0	0	0	0	0	0	0	0	0	0	14.1763	23.3148	32.7924	7.66956	7.06236	0	8.0628	0	0	0	0	0	19.2621	18.8773	2.92451	4.75841	6.22	0	0	0	0	0
tan	CYE_r3.1SPE0_g114510.1	uncharacterized protein LOC18770718	2.1e-61	0.9129						IPR025322;noIPR;noIPR	FAMILY;FAMILY;FAMILY	Protein of unknown function DUF4228, plant;Protein of unknown function DUF4228, plant;Protein of unknown function DUF4228, plant	PF14009 (PFAM);PTHR33052:SF128 (PANTHER);PTHR33052 (PANTHER)		6.77618	3.12902	2.27795	3.53947	7.73113	2.22317	5.78226	2.32084	3.15772	0	3.13661	2.20313	13.3467	0	13.2068	15.8666	0	3.40622	0	5.49808	2.54669	3.27245	2.20705	7.78281	0	9.44864	7.25893	0	5.88815	4.71125	1.22814	2.94928	4.59696	3.17756	2.5543
tan	CYE_r3.1SPE0_g139020.1	putative glutamine amidotransferase GAT1_2.1	0	0.9092	GO:0003674;GO:0006520	molecular_function;cellular amino acid metabolic process	Molecular Function;Biological Process			IPR011697;IPR029062;noIPR;noIPR;IPR017926;noIPR;IPR029062	FAMILY;HOMOLOGOUS_SUPERFAMILY;HOMOLOGOUS_SUPERFAMILY;HOMOLOGOUS_SUPERFAMILY;DOMAIN;DOMAIN;HOMOLOGOUS_SUPERFAMILY	Peptidase C26;Class I glutamine amidotransferase-like;Class I glutamine amidotransferase-like;Class I glutamine amidotransferase-like;Glutamine amidotransferase;Glutamine amidotransferase;Class I glutamine amidotransferase-like	PF07722 (PFAM);G3DSA:3.40.50.880 (GENE3D);PTHR43235 (PANTHER);PTHR43235:SF9 (PANTHER);PS51273 (PROSITE_PROFILES);cd01745 (CDD);SSF52317 (SUPERFAMILY)		0	0	0	0	0	0	0	0	0	0	0	0	0	1.74199	3.11683	10.3815	0	1.47114	0	0.900967	1.27647	1.34475	0	1.67604	4.2068	5.59751	3.55919	0	0	0	1.38203	3.4418	13.8493	15.4565	0.808666
tan	CYE_r3.1SPE0_g158810.1	uclacyanin-3-like	4e-123	0.7414	GO:0005886;GO:0006091;GO:0016491	plasma membrane;generation of precursor metabolites and energy;oxidoreductase activity	Cellular Component;Biological Process;Molecular Function			IPR008972;IPR003245;noIPR;noIPR;IPR039391;noIPR;IPR003245;noIPR;IPR008972	HOMOLOGOUS_SUPERFAMILY;DOMAIN;DOMAIN;DOMAIN;FAMILY;FAMILY;DOMAIN;DOMAIN;HOMOLOGOUS_SUPERFAMILY	Cupredoxin;Phytocyanin domain;Phytocyanin domain;Phytocyanin domain;Phytocyanin;Phytocyanin;Phytocyanin domain;Phytocyanin domain;Cupredoxin	G3DSA:2.60.40.420 (GENE3D);PF02298 (PFAM);mobidb-lite (MOBIDB_LITE);mobidb-lite (MOBIDB_LITE);PTHR33021 (PANTHER);PTHR33021:SF350 (PANTHER);PS51485 (PROSITE_PROFILES);cd04216 (CDD);SSF49503 (SUPERFAMILY)		31.2629	5.08256	10.0466	8.05636	3.88082	4.86195	4.59398	5.61594	4.0132	0	2.35292	5.34453	27.4611	6.34832	12.7668	12.3764	0	6.06965	0	0	0	2.28429	3.58511	2.56899	4.90162	29.0543	10.8529	2.27829	0	0	0	2.41572	0.544136	0.167396	1.59777
tan	CYE_r3.1SPE0_g161070.1	ethylene-responsive transcription factor ERF071	0	0.8384	GO:0003677;GO:0003700;GO:0005634;GO:0009058;GO:0034641	DNA binding;DNA-binding transcription factor activity;nucleus;biosynthetic process;cellular nitrogen compound metabolic process	Molecular Function;Molecular Function;Cellular Component;Biological Process;Biological Process			IPR001471;IPR001471;IPR036955;noIPR;noIPR;noIPR;noIPR;noIPR;noIPR;noIPR;IPR001471;IPR001471;IPR016177	DOMAIN;DOMAIN;HOMOLOGOUS_SUPERFAMILY;HOMOLOGOUS_SUPERFAMILY;HOMOLOGOUS_SUPERFAMILY;HOMOLOGOUS_SUPERFAMILY;HOMOLOGOUS_SUPERFAMILY;HOMOLOGOUS_SUPERFAMILY;HOMOLOGOUS_SUPERFAMILY;HOMOLOGOUS_SUPERFAMILY;DOMAIN;DOMAIN;HOMOLOGOUS_SUPERFAMILY	AP2/ERF domain;AP2/ERF domain;AP2/ERF domain superfamily;AP2/ERF domain superfamily;AP2/ERF domain superfamily;AP2/ERF domain superfamily;AP2/ERF domain superfamily;AP2/ERF domain superfamily;AP2/ERF domain superfamily;AP2/ERF domain superfamily;AP2/ERF domain;AP2/ERF domain;DNA-binding domain superfamily	PR00367 (PRINTS);PF00847 (PFAM);G3DSA:3.30.730.10 (GENE3D);mobidb-lite (MOBIDB_LITE);mobidb-lite (MOBIDB_LITE);mobidb-lite (MOBIDB_LITE);mobidb-lite (MOBIDB_LITE);mobidb-lite (MOBIDB_LITE);PTHR31190 (PANTHER);PTHR31190:SF210 (PANTHER);PS51032 (PROSITE_PROFILES);cd00018 (CDD);SSF54171 (SUPERFAMILY)	Transcription factor genes	13.1924	4.59315	5.46127	6.75393	8.093	6.52143	4.27856	4.57369	5.66706	3.79718	2.09074	3.56069	29.9613	6.44538	15.1649	3.39409	2.98938	2.17728	0	4.63348	2.70413	3.60839	3.07993	4.99883	2.59135	28.7689	9.15704	3.64693	5.49199	3.05458	1.79885	5.59917	3.77233	7.16306	2.05351
tan	CYE_r3.1SPE0_g177480.1	aspartic proteinase CDR1-like	2.5e-159	0.8171	GO:0005576;GO:0008233	extracellular region;peptidase activity	Cellular Component;Molecular Function	EC:3.4.99;EC:3.4.23.1;EC:3.4.23;EC:3.4.23.32;EC:3.4.23.43;EC:3.4.23.20;EC:3.4.23.25;EC:3.4.23.36;EC:3.4.23.4;EC:3.4.23.35;EC:3.4.23.5;EC:3.4.23.34;EC:3.4.23.15	Acting on peptide bonds (peptidases);Pepsin A;Acting on peptide bonds (peptidases);Scytalidopepsin B;Prepilin peptidase;Penicillopepsin;Saccharopepsin;Signal peptidase II;Chymosin;Barrierpepsin;Cathepsin D;Cathepsin E;Renin	IPR021109;IPR021109;IPR032799;IPR032861;noIPR;noIPR;IPR033121;IPR034161;IPR021109	HOMOLOGOUS_SUPERFAMILY;HOMOLOGOUS_SUPERFAMILY;DOMAIN;DOMAIN;DOMAIN;DOMAIN;DOMAIN;DOMAIN;HOMOLOGOUS_SUPERFAMILY	Aspartic peptidase domain superfamily;Aspartic peptidase domain superfamily;Xylanase inhibitor, C-terminal;Xylanase inhibitor, N-terminal;Xylanase inhibitor, N-terminal;Xylanase inhibitor, N-terminal;Peptidase family A1 domain;Pepsin-like domain, plant;Aspartic peptidase domain superfamily	G3DSA:2.40.70.10 (GENE3D);G3DSA:2.40.70.10 (GENE3D);PF14541 (PFAM);PF14543 (PFAM);PTHR47967:SF23 (PANTHER);PTHR47967 (PANTHER);PS51767 (PROSITE_PROFILES);cd05476 (CDD);SSF50630 (SUPERFAMILY)		0	0	0	0	0	0	0	0	0	0	0	0	0	0	10.0554	12.7765	0	0	0	0	0	0	0	0	0	3.77486	3.06915	0	0	0	0	0	0.092238	0	0
tan	CYE_r3.1SPE1_g000070.1	protein FANTASTIC FOUR 3	0	0.7554						IPR021410;noIPR;noIPR;noIPR;noIPR;noIPR;noIPR;noIPR	FAMILY;FAMILY;FAMILY;FAMILY;FAMILY;FAMILY;FAMILY;FAMILY	The fantastic four family;The fantastic four family;The fantastic four family;The fantastic four family;The fantastic four family;The fantastic four family;The fantastic four family;The fantastic four family	PF11250 (PFAM);mobidb-lite (MOBIDB_LITE);mobidb-lite (MOBIDB_LITE);mobidb-lite (MOBIDB_LITE);mobidb-lite (MOBIDB_LITE);mobidb-lite (MOBIDB_LITE);PTHR33155:SF4 (PANTHER);PTHR33155 (PANTHER)		9.04801	0.516949	2.58579	7.16113	2.95455	2.47172	1.90731	4.20331	1.7868	2.42594	0.75906	0.645323	0	0	8.18506	6.35584	0	2.02967	2.1284	1.43112	0	0.92765	0	0	1.20783	1.98465	3.38476	0	1.85972	0	0	1.13305	1.05205	0.306421	1.30163
tan	CYE_r3.1SPE1_g001560.1	aspartic proteinase CDR1-like	0	0.8362	GO:0005576;GO:0008233	extracellular region;peptidase activity	Cellular Component;Molecular Function	EC:3.4.99;EC:3.4.23.1;EC:3.4.23;EC:3.4.23.32;EC:3.4.23.43;EC:3.4.23.20;EC:3.4.23.25;EC:3.4.23.36;EC:3.4.23.4;EC:3.4.23.35;EC:3.4.23.5;EC:3.4.23.34;EC:3.4.23.15	Acting on peptide bonds (peptidases);Pepsin A;Acting on peptide bonds (peptidases);Scytalidopepsin B;Prepilin peptidase;Penicillopepsin;Saccharopepsin;Signal peptidase II;Chymosin;Barrierpepsin;Cathepsin D;Cathepsin E;Renin	IPR001461;IPR021109;IPR021109;IPR032799;IPR032861;noIPR;noIPR;IPR033121;IPR034161;IPR021109	FAMILY;HOMOLOGOUS_SUPERFAMILY;HOMOLOGOUS_SUPERFAMILY;DOMAIN;DOMAIN;DOMAIN;DOMAIN;DOMAIN;DOMAIN;HOMOLOGOUS_SUPERFAMILY	Aspartic peptidase A1 family;Aspartic peptidase domain superfamily;Aspartic peptidase domain superfamily;Xylanase inhibitor, C-terminal;Xylanase inhibitor, N-terminal;Xylanase inhibitor, N-terminal;Xylanase inhibitor, N-terminal;Peptidase family A1 domain;Pepsin-like domain, plant;Aspartic peptidase domain superfamily	PR00792 (PRINTS);G3DSA:2.40.70.10 (GENE3D);G3DSA:2.40.70.10 (GENE3D);PF14541 (PFAM);PF14543 (PFAM);PTHR47967:SF66 (PANTHER);PTHR47967 (PANTHER);PS51767 (PROSITE_PROFILES);cd05476 (CDD);SSF50630 (SUPERFAMILY)		0	0	0	0	0	0	0	0	0	0	0	0	0	4.51123	18.3662	22.5894	4.89736	4.4526	0	2.98011	0	0	0	0	0	9.76685	12.0592	1.66783	0	2.10609	0	0	1.12098	4.42742	0.352745
tan	CYE_r3.1SPE1_g002350.1	Transmembrane protein	3.1e-76	0.9063	GO:0005575	cellular_component	Cellular Component			noIPR;noIPR	HOMOLOGOUS_SUPERFAMILY;HOMOLOGOUS_SUPERFAMILY	Ribokinase-like;Ribokinase-like	PTHR33306 (PANTHER);PTHR33306:SF34 (PANTHER)		31.2541	21.977	12.125	9.3144	19.6579	12.0133	19.5196	20.3693	13.0347	6.73879	12.5958	10.5002	30.9778	36.5977	18.6729	16.6374	18.6352	14.6888	0	8.20819	8.54949	3.7674	0	13.1544	5.3005	39.4919	31.0626	20.8468	3.18575	19.7421	0.65387	4.20903	7.18627	6.92406	11.8667
tan	CYE_r3.1SPE1_g005200.1	probable glucan endo-1,3-beta-glucosidase A6	0	0.8744	GO:0005886;GO:0005975;GO:0016798	plasma membrane;carbohydrate metabolic process;hydrolase activity, acting on glycosyl bonds	Cellular Component;Biological Process;Molecular Function			IPR012946;noIPR;IPR000490;noIPR;noIPR;IPR017853	DOMAIN;DOMAIN;FAMILY;FAMILY;FAMILY;HOMOLOGOUS_SUPERFAMILY	X8 domain;X8 domain;Glycoside hydrolase family 17;Glycoside hydrolase family 17;Glycoside hydrolase family 17;Glycoside hydrolase superfamily	PF07983 (PFAM);G3DSA:3.20.20.80 (GENE3D);PF00332 (PFAM);PTHR32227 (PANTHER);PTHR32227:SF370 (PANTHER);SSF51445 (SUPERFAMILY)		4.64075	0	0	0	0	0	0	0	0	0	0	0	0	0	0	0	0	0	0	0	0	0	0	0	0	1.13312	0.512294	2.2467	0	0	0	0	0	0	0
tan	CYE_r3.1SPE1_g006740.1	cinnamoyl-CoA reductase-like SNL6	0	0.9014	GO:0005575;GO:0006629;GO:0009058;GO:0016491	cellular_component;lipid metabolic process;biosynthetic process;oxidoreductase activity	Cellular Component;Biological Process;Biological Process;Molecular Function	EC:1.2.1.44;EC:1.1.1.145	Cinnamoyl-CoA reductase;3-beta-hydroxy-Delta(5)-steroid dehydrogenase	noIPR;IPR016040;noIPR;noIPR;noIPR;IPR036291	HOMOLOGOUS_SUPERFAMILY;DOMAIN;DOMAIN;DOMAIN;DOMAIN;HOMOLOGOUS_SUPERFAMILY	FAD/NAD(P)-binding domain superfamily;NAD(P)-binding domain;NAD(P)-binding domain;NAD(P)-binding domain;NAD(P)-binding domain;NAD(P)-binding domain superfamily	G3DSA:3.40.50.720 (GENE3D);PF13460 (PFAM);PTHR10366:SF717 (PANTHER);PTHR10366 (PANTHER);cd08958 (CDD);SSF51735 (SUPERFAMILY)		86.0001	30.8475	38.8339	15.7374	21.2535	23.0418	21.1696	12.284	17.2826	8.93419	13.6254	21.0457	20.4686	18.5553	22.5606	36.5486	8.5257	9.03042	7.61922	18.1053	4.63477	11.5718	10.571	7.2259	11.8714	51.8207	61.7266	4.27008	9.72414	22.8773	3.00653	10.6139	32.4437	26.0338	19.9152
tan	CYE_r3.1SPE1_g007540.1	Rho GTPase activating protein	3e-111	0.7838	GO:0005575;GO:0016192	cellular_component;vesicle-mediated transport	Cellular Component;Biological Process			noIPR;noIPR;noIPR;IPR001202;IPR036020	HOMOLOGOUS_SUPERFAMILY;HOMOLOGOUS_SUPERFAMILY;HOMOLOGOUS_SUPERFAMILY;DOMAIN;HOMOLOGOUS_SUPERFAMILY	NAD(P)-binding domain superfamily;NAD(P)-binding domain superfamily;NAD(P)-binding domain superfamily;WW domain;WW domain superfamily	G3DSA:2.20.70.10 (GENE3D);PTHR14791 (PANTHER);PTHR14791:SF39 (PANTHER);PS50020 (PROSITE_PROFILES);SSF51045 (SUPERFAMILY)		2.39553	0	1.89696	0	1.20043	0.455704	0	0.691053	0	0	0	0	7.69907	4.31982	5.01979	0	0	0	0	0.921223	0	1.62569	0	0	0	2.66497	0	0	0	0	2.48061	2.64753	0	0	0.610428
tan	CYE_r3.1SPE1_g008590.1	protein STRICTOSIDINE SYNTHASE-LIKE 13	0	0.9723	GO:0005575;GO:0009058;GO:0016829	cellular_component;biosynthetic process;lyase activity	Cellular Component;Biological Process;Molecular Function	EC:4.3.3.2	Strictosidine synthase	IPR018119;IPR011042;noIPR;noIPR;noIPR	DOMAIN;HOMOLOGOUS_SUPERFAMILY;HOMOLOGOUS_SUPERFAMILY;HOMOLOGOUS_SUPERFAMILY;HOMOLOGOUS_SUPERFAMILY	Strictosidine synthase, conserved region;Six-bladed beta-propeller, TolB-like;Six-bladed beta-propeller, TolB-like;Six-bladed beta-propeller, TolB-like;Six-bladed beta-propeller, TolB-like	PF03088 (PFAM);G3DSA:2.120.10.30 (GENE3D);PTHR10426 (PANTHER);PTHR10426:SF21 (PANTHER);SSF63829 (SUPERFAMILY)		402.199	21.8362	35.5062	21.1828	9.57331	3.1568	1.27526	0	0	0.319987	0	0.497007	11.2351	63.4277	435.335	217.33	27.4056	54.683	30.3727	36.3706	2.9248	0.69672	0	0	0	286.034	35.3672	13.4207	23.6852	12.8081	0	0	0	0	0
tan	CYE_r3.1SPE1_g013280.1	exopolygalacturonase-like	0	0.9062	GO:0005576;GO:0005975;GO:0016798;GO:0016829;GO:0071554	extracellular region;carbohydrate metabolic process;hydrolase activity, acting on glycosyl bonds;lyase activity;cell wall organization or biogenesis	Cellular Component;Biological Process;Molecular Function;Molecular Function;Biological Process	EC:3.2.1.15	Endo-polygalacturonase	IPR000743;IPR012334;noIPR;noIPR;IPR011050	FAMILY;HOMOLOGOUS_SUPERFAMILY;HOMOLOGOUS_SUPERFAMILY;HOMOLOGOUS_SUPERFAMILY;HOMOLOGOUS_SUPERFAMILY	Glycoside hydrolase, family 28;Pectin lyase fold;Pectin lyase fold;Pectin lyase fold;Pectin lyase fold/virulence factor	PF00295 (PFAM);G3DSA:2.160.20.10 (GENE3D);PTHR31375 (PANTHER);PTHR31375:SF248 (PANTHER);SSF51126 (SUPERFAMILY)		0	0	0	0	0	0	0	0	0	0	0	0	0	0	1.88661	10.1773	0	1.67453	0	0	0	0	0	0	0	1.46946	1.86662	0	0	0	0	0	0	0	0
tan	CYE_r3.1SPE1_g014410.1	4-coumarate--CoA ligase-like 1	0	0.9292	GO:0005575;GO:0006629;GO:0006790;GO:0009058;GO:0016874;GO:0034641;GO:0044281	cellular_component;lipid metabolic process;sulfur compound metabolic process;biosynthetic process;ligase activity;cellular nitrogen compound metabolic process;small molecule metabolic process	Cellular Component;Biological Process;Biological Process;Biological Process;Molecular Function;Biological Process;Biological Process	EC:6.2.1.3	Long-chain-fatty-acid--CoA ligase	IPR042099;IPR000873;IPR025110;noIPR;noIPR;noIPR;noIPR;noIPR	HOMOLOGOUS_SUPERFAMILY;DOMAIN;DOMAIN;DOMAIN;DOMAIN;DOMAIN;DOMAIN;DOMAIN	AMP-dependent synthetase-like superfamily;AMP-dependent synthetase/ligase;AMP-binding enzyme, C-terminal domain;AMP-binding enzyme, C-terminal domain;AMP-binding enzyme, C-terminal domain;AMP-binding enzyme, C-terminal domain;AMP-binding enzyme, C-terminal domain;AMP-binding enzyme, C-terminal domain	G3DSA:3.40.50.12780 (GENE3D);PF00501 (PFAM);PF13193 (PFAM);G3DSA:3.30.300.30 (GENE3D);PTHR24096:SF389 (PANTHER);PTHR24096 (PANTHER);cd05904 (CDD);SSF56801 (SUPERFAMILY)		799.752	20.8498	48.4707	0	0	0	0	0	0	0	0.709615	0	7.21733	54.6806	202.697	233.559	22.185	6.94901	0	0	0	0	0	0	0	186.433	134.577	9.66446	0	0	0	0	0	0	0
tan	CYE_r3.1SPE1_g015340.1	TLC domain-containing protein At5g14285-like	9e-175	0.872	GO:0003677;GO:0005575	DNA binding;cellular_component	Molecular Function;Cellular Component			noIPR;IPR040327;IPR006634	HOMOLOGOUS_SUPERFAMILY;FAMILY;DOMAIN	Chloramphenicol acetyltransferase-like domain superfamily;TLC domain-containing protein At5g14285-like;TRAM/LAG1/CLN8 homology domain	PTHR31766:SF8 (PANTHER);PTHR31766 (PANTHER);PS50922 (PROSITE_PROFILES)		74.8259	7.85359	8.89493	2.79204	4.96253	8.05178	7.83171	9.50922	6.94657	0.929436	6.30663	12.9014	0	2.66038	26.9557	16.2031	4.58303	5.43797	3.06283	3.45198	5.15312	1.09048	9.93338	6.45201	4.90556	38.5402	10.4156	3.43303	6.69045	6.2469	7.57482	7.14414	6.86247	3.87279	7.88308
tan	CYE_r3.1SPE1_g017570.1	glucan endo-1,3-beta-glucosidase-like	0	0.8414	GO:0005886;GO:0005975;GO:0016798	plasma membrane;carbohydrate metabolic process;hydrolase activity, acting on glycosyl bonds	Cellular Component;Biological Process;Molecular Function			IPR000490;noIPR;noIPR;noIPR;IPR017853	FAMILY;FAMILY;FAMILY;FAMILY;HOMOLOGOUS_SUPERFAMILY	Glycoside hydrolase family 17;Glycoside hydrolase family 17;Glycoside hydrolase family 17;Glycoside hydrolase family 17;Glycoside hydrolase superfamily	PF00332 (PFAM);G3DSA:3.20.20.80 (GENE3D);PTHR32227:SF283 (PANTHER);PTHR32227 (PANTHER);SSF51445 (SUPERFAMILY)		134.543	1.64775	1.907	0	0	0	0	0	0.309876	0.162105	0	0	0	5.8573	42.3575	25.9948	3.03537	4.13613	0	0	0	0	0	0	0	50.6304	11.5002	0.97446	0	0	0	0	0	0	0.142278
tan	CYE_r3.1SPE1_g017940.1	potassium transporter 6-like	0	0.9105	GO:0005886;GO:0022857	plasma membrane;transmembrane transporter activity	Cellular Component;Molecular Function			IPR003855;IPR003855;noIPR;noIPR;noIPR;noIPR;IPR003855;IPR003855;noIPR;noIPR	FAMILY;FAMILY;FAMILY;FAMILY;FAMILY;FAMILY;FAMILY;FAMILY;FAMILY;FAMILY	Potassium transporter;Potassium transporter;Potassium transporter;Potassium transporter;Potassium transporter;Potassium transporter;Potassium transporter;Potassium transporter;Potassium transporter;Potassium transporter	PF02705 (PFAM);TIGR00794 (TIGRFAM);mobidb-lite (MOBIDB_LITE);mobidb-lite (MOBIDB_LITE);mobidb-lite (MOBIDB_LITE);PTHR30540:SF4 (PANTHER);PTHR30540 (PANTHER);PTHR30540 (PANTHER);PTHR30540:SF4 (PANTHER);PTHR30540:SF4 (PANTHER)	Transporter and aquaporin genes	11.8837	1.30326	1.3761	0.39759	0.413468	1.08236	0.219049	0	0.335999	0.276867	0.26803	4.04507	3.59357	1.24287	5.67857	5.35557	0	2.83261	0	2.969	2.41787	6.46842	4.83325	5.76932	2.12371	3.05201	4.76436	4.81153	1.3439	1.94266	2.99549	0	2.44747	2.18908	4.35422
tan	CYE_r3.1SPE1_g020260.1	cytochrome P450 704B1	0	0.9409	GO:0005575;GO:0016491;GO:0043167	cellular_component;oxidoreductase activity;ion binding	Cellular Component;Molecular Function;Molecular Function			IPR002401;IPR001128;IPR001128;IPR036396;noIPR;noIPR;IPR036396	FAMILY;FAMILY;FAMILY;HOMOLOGOUS_SUPERFAMILY;HOMOLOGOUS_SUPERFAMILY;HOMOLOGOUS_SUPERFAMILY;HOMOLOGOUS_SUPERFAMILY	Cytochrome P450, E-class, group I;Cytochrome P450;Cytochrome P450;Cytochrome P450 superfamily;Cytochrome P450 superfamily;Cytochrome P450 superfamily;Cytochrome P450 superfamily	PR00463 (PRINTS);PR00385 (PRINTS);PF00067 (PFAM);G3DSA:1.10.630.10 (GENE3D);PTHR24296 (PANTHER);PTHR24296:SF8 (PANTHER);SSF48264 (SUPERFAMILY)		339.272	34.3817	60.6592	0	0	0	0	0	0	0	0.378761	0.11976	7.79626	17.3286	95.3929	167.036	36.4487	25.6275	0	31.3398	0	0	0	0	0	106.164	148.793	34.4538	1.4908	12.4735	0	0	0.149929	0.607213	0
tan	CYE_r3.1SPE1_g021390.1	cytochrome P450 78A5	0	0.9021	GO:0000003;GO:0005783;GO:0008283;GO:0016491;GO:0040007;GO:0043167;GO:0048856	reproduction;endoplasmic reticulum;cell population proliferation;oxidoreductase activity;growth;ion binding;anatomical structure development	Biological Process;Cellular Component;Biological Process;Molecular Function;Biological Process;Molecular Function;Biological Process			IPR001128;IPR002401;IPR001128;IPR036396;noIPR;noIPR;IPR036396	FAMILY;FAMILY;FAMILY;HOMOLOGOUS_SUPERFAMILY;HOMOLOGOUS_SUPERFAMILY;HOMOLOGOUS_SUPERFAMILY;HOMOLOGOUS_SUPERFAMILY	Cytochrome P450;Cytochrome P450, E-class, group I;Cytochrome P450;Cytochrome P450 superfamily;Cytochrome P450 superfamily;Cytochrome P450 superfamily;Cytochrome P450 superfamily	PR00385 (PRINTS);PR00463 (PRINTS);PF00067 (PFAM);G3DSA:1.10.630.10 (GENE3D);PTHR47946 (PANTHER);PTHR47946:SF10 (PANTHER);SSF48264 (SUPERFAMILY)		130.507	22.6352	18.0064	1.63062	2.84819	0.878128	0.310527	0.33416	0.372359	0	0	0	48.5137	32.89	55.4792	83.1825	18.7998	22.4544	2.29945	19.3318	0	0.875281	0	0.693944	0	147.322	52.4053	14.1714	4.50082	9.26381	0.860206	0	0	0.082761	0
tan	CYE_r3.1SPE1_g022910.1	UDP-glycosyltransferase 89A2-like	0	0.7903	GO:0016757	transferase activity, transferring glycosyl groups	Molecular Function			IPR002213;noIPR;noIPR;noIPR;noIPR;noIPR;noIPR;noIPR;noIPR;noIPR	FAMILY;FAMILY;FAMILY;FAMILY;FAMILY;FAMILY;FAMILY;FAMILY;FAMILY;FAMILY	UDP-glucuronosyl/UDP-glucosyltransferase;UDP-glucuronosyl/UDP-glucosyltransferase;UDP-glucuronosyl/UDP-glucosyltransferase;UDP-glucuronosyl/UDP-glucosyltransferase;UDP-glucuronosyl/UDP-glucosyltransferase;UDP-glucuronosyl/UDP-glucosyltransferase;UDP-glucuronosyl/UDP-glucosyltransferase;UDP-glucuronosyl/UDP-glucosyltransferase;UDP-glucuronosyl/UDP-glucosyltransferase;UDP-glucuronosyl/UDP-glucosylt…	PF00201 (PFAM);G3DSA:3.40.50.2000 (GENE3D);G3DSA:3.40.50.2000 (GENE3D);G3DSA:3.40.50.2000 (GENE3D);PTHR48047 (PANTHER);PTHR48047 (PANTHER);PTHR48047:SF28 (PANTHER);PTHR48047:SF28 (PANTHER);cd03784 (CDD);SSF53756 (SUPERFAMILY)	Cell wall-related genes	0	0	0	0	0	0	0	0	0	0	0	0	0	7.1279	5.91891	6.55631	0	5.01757	0	4.26243	3.18899	1.13761	4.6637	0	0	7.36158	6.96929	0	0	2.79911	0	0.884738	1.61631	1.56588	1.16891
tan	CYE_r3.1SPE1_g026240.1	uncharacterized protein Pyn_40573	4.1e-49	0.8095						noIPR;noIPR;noIPR	DOMAIN;DOMAIN;DOMAIN	Domain of unknown function DUF4216;Domain of unknown function DUF4216;Domain of unknown function DUF4216	mobidb-lite (MOBIDB_LITE);PTHR34780:SF2 (PANTHER);PTHR34780 (PANTHER)		38.4802	10.7497	11.849	1.71164	1.70859	0.259059	0	0.950752	0	0	2.35708	4.25274	55.3893	12.5856	12.1424	11.3232	0	9.24188	0	18.5431	0	0	0	4.56454	7.14064	27.3623	25.2493	0	3.60932	6.63229	0	1.26866	0	1.87102	0
tan	CYE_r3.1SPE1_g026770.1	PHD finger protein MALE STERILITY 1	0	0.8768	GO:0005575;GO:0043167	cellular_component;ion binding	Cellular Component;Molecular Function			IPR019787;IPR013083;noIPR;noIPR;noIPR;IPR011011	DOMAIN;HOMOLOGOUS_SUPERFAMILY;HOMOLOGOUS_SUPERFAMILY;HOMOLOGOUS_SUPERFAMILY;HOMOLOGOUS_SUPERFAMILY;HOMOLOGOUS_SUPERFAMILY	Zinc finger, PHD-finger;Zinc finger, RING/FYVE/PHD-type;Zinc finger, RING/FYVE/PHD-type;Zinc finger, RING/FYVE/PHD-type;Zinc finger, RING/FYVE/PHD-type;Zinc finger, FYVE/PHD-type	PF00628 (PFAM);G3DSA:3.30.40.10 (GENE3D);PTHR46201 (PANTHER);PTHR46201:SF1 (PANTHER);cd15556 (CDD);SSF57903 (SUPERFAMILY)		41.0728	1.02598	1.128	0	0	0	0	0	0	0	0	0	0	0	24.4839	17.4384	0	2.79937	0	0	0	0	0	0	0	6.813	3.04306	0	0	0	0	0	0	0	0
tan	CYE_r3.1SPE1_g026990.1	short-chain dehydrogenase reductase ATA1	0	0.9263	GO:0009058;GO:0016491;GO:0016746;GO:0019748;GO:0034641	biosynthetic process;oxidoreductase activity;transferase activity, transferring acyl groups;secondary metabolic process;cellular nitrogen compound metabolic process	Biological Process;Molecular Function;Molecular Function;Biological Process;Biological Process	EC:2.3.1.85;EC:1.1.1.100;EC:1.3.1.28	Fatty-acid synthase system;3-oxoacyl-[acyl-carrier-protein] reductase;2,3-dihydro-2,3-dihydroxybenzoate dehydrogenase	IPR002347;IPR002347;noIPR;noIPR;noIPR;noIPR;IPR036291	FAMILY;FAMILY;FAMILY;FAMILY;FAMILY;FAMILY;HOMOLOGOUS_SUPERFAMILY	Short-chain dehydrogenase/reductase SDR;Short-chain dehydrogenase/reductase SDR;Short-chain dehydrogenase/reductase SDR;Short-chain dehydrogenase/reductase SDR;Short-chain dehydrogenase/reductase SDR;Short-chain dehydrogenase/reductase SDR;NAD(P)-binding domain superfamily	PR00081 (PRINTS);PR00080 (PRINTS);PF13561 (PFAM);G3DSA:3.40.50.720 (GENE3D);PTHR43180 (PANTHER);PTHR43180:SF42 (PANTHER);SSF51735 (SUPERFAMILY)		3192.51	445.958	381.227	0	0.660815	0	0.322223	0	0	0.489069	0.79082	0	310.47	489.131	1266.74	2345.44	500.252	244.949	0	242.664	0	0.918142	0	0	0	2161.81	928.229	263.531	16.5659	132.119	0	0	0	0.594588	0
tan	CYE_r3.1SPE1_g030450.1	peroxiredoxin-2E-1, chloroplastic-like	7e-167	0.7321	GO:0005737;GO:0006950;GO:0009056;GO:0016491;GO:0042592	cytoplasm;response to stress;catabolic process;oxidoreductase activity;homeostatic process	Cellular Component;Biological Process;Biological Process;Molecular Function;Biological Process	EC:1.11.1;EC:1.11.1.15	Acting on a peroxide as acceptor;Peroxiredoxin	IPR013740;IPR036249;noIPR;IPR037944;IPR036249	DOMAIN;HOMOLOGOUS_SUPERFAMILY;HOMOLOGOUS_SUPERFAMILY;FAMILY;HOMOLOGOUS_SUPERFAMILY	Redoxin;Thioredoxin-like superfamily;Thioredoxin-like superfamily;Peroxiredoxin-5-like;Thioredoxin-like superfamily	PF08534 (PFAM);G3DSA:3.40.30.10 (GENE3D);PTHR10430:SF35 (PANTHER);PTHR10430 (PANTHER);SSF52833 (SUPERFAMILY)		5.79184	4.44415	4.52436	2.32491	1.19152	1.61052	1.98921	0.895985	4.10143	0	0.277764	0.122429	0	2.10814	4.29626	7.73902	0	0	0	2.40707	0	0.2271	4.21734	0	0	5.8635	2.65163	0	5.4634	4.79816	0	0.153295	0.286174	1.07786	0
tan	CYE_r3.1SPE1_g030470.1	zinc-finger homeodomain protein 2-like	0	0.8984	GO:0003677;GO:0003700;GO:0005634;GO:0009058;GO:0034641	DNA binding;DNA-binding transcription factor activity;nucleus;biosynthetic process;cellular nitrogen compound metabolic process	Molecular Function;Molecular Function;Cellular Component;Biological Process;Biological Process			IPR006456;IPR006456;IPR006455;noIPR;noIPR;noIPR;noIPR;noIPR;noIPR;noIPR;noIPR;noIPR;noIPR;IPR006456;IPR001356;IPR009057	DOMAIN;DOMAIN;DOMAIN;DOMAIN;DOMAIN;DOMAIN;DOMAIN;DOMAIN;DOMAIN;DOMAIN;DOMAIN;DOMAIN;DOMAIN;DOMAIN;DOMAIN;HOMOLOGOUS_SUPERFAMILY	ZF-HD homeobox protein, Cys/His-rich dimerisation domain;ZF-HD homeobox protein, Cys/His-rich dimerisation domain;Homeodomain, ZF-HD class;Homeodomain, ZF-HD class;Homeodomain, ZF-HD class;Homeodomain, ZF-HD class;Homeodomain, ZF-HD class;Homeodomain, ZF-HD class;Homeodomain, ZF-HD class;Homeodomain, ZF-HD class;Homeodomain, ZF-HD class;Homeodomain, ZF-HD class;Homeodomain, ZF-HD class;ZF-HD home…	PF04770 (PFAM);TIGR01566 (TIGRFAM);TIGR01565 (TIGRFAM);G3DSA:1.10.10.60 (GENE3D);mobidb-lite (MOBIDB_LITE);mobidb-lite (MOBIDB_LITE);mobidb-lite (MOBIDB_LITE);mobidb-lite (MOBIDB_LITE);mobidb-lite (MOBIDB_LITE);mobidb-lite (MOBIDB_LITE);mobidb-lite (MOBIDB_LITE);PTHR31948:SF60 (PANTHER);PTHR31948 (PANTHER);PS51523 (PROSITE_PROFILES);PS50071 (PROSITE_PROFILES);SSF46689 (SUPERFAMILY)		18.1121	1.69489	13.4082	3.9009	0.809171	1.30489	0.889794	0.099424	0.263991	0	0	0.170669	2.85105	0	6.08265	6.93731	0	3.17827	0	2.24804	0	1.40337	0	0	0	7.21145	15.1107	1.20303	3.75123	1.6364	0	0	0.470023	0.154521	0.220718
tan	CYE_r3.1SPE1_g031060.1	pathogenesis-related protein 5	1.5e-177	0.9161	GO:0005576;GO:0006950;GO:0016746	extracellular region;response to stress;transferase activity, transferring acyl groups	Cellular Component;Biological Process;Molecular Function			IPR001938;IPR001938;IPR001938;IPR037176;noIPR;IPR001938;IPR001938;noIPR;IPR037176	FAMILY;FAMILY;FAMILY;HOMOLOGOUS_SUPERFAMILY;HOMOLOGOUS_SUPERFAMILY;FAMILY;FAMILY;FAMILY;HOMOLOGOUS_SUPERFAMILY	Thaumatin family;Thaumatin family;Thaumatin family;Osmotin/thaumatin-like superfamily;Osmotin/thaumatin-like superfamily;Thaumatin family;Thaumatin family;Thaumatin family;Osmotin/thaumatin-like superfamily	PR00347 (PRINTS);PF00314 (PFAM);PIRSF002703 (PIRSF);G3DSA:2.60.110.10 (GENE3D);PTHR31048:SF140 (PANTHER);PTHR31048 (PANTHER);PS51367 (PROSITE_PROFILES);cd09218 (CDD);SSF49870 (SUPERFAMILY)		198.612	21.6788	14.9693	2.13262	1.5206	0	1.07348	1.05245	0	0	0.627337	0	0	65.2773	293.705	221	48.4256	36.0805	0	12.5752	5.51728	6.77301	0	0	0	146.078	93.467	25.8618	0	5.76784	0	0	0.457093	0	0
tan	CYE_r3.1SPE1_g031080.1	pathogenesis-related protein 5	1.5e-177	0.9161	GO:0005576;GO:0006950;GO:0016746	extracellular region;response to stress;transferase activity, transferring acyl groups	Cellular Component;Biological Process;Molecular Function			IPR001938;IPR001938;IPR001938;IPR037176;noIPR;IPR001938;IPR001938;noIPR;IPR037176	FAMILY;FAMILY;FAMILY;HOMOLOGOUS_SUPERFAMILY;HOMOLOGOUS_SUPERFAMILY;FAMILY;FAMILY;FAMILY;HOMOLOGOUS_SUPERFAMILY	Thaumatin family;Thaumatin family;Thaumatin family;Osmotin/thaumatin-like superfamily;Osmotin/thaumatin-like superfamily;Thaumatin family;Thaumatin family;Thaumatin family;Osmotin/thaumatin-like superfamily	PR00347 (PRINTS);PF00314 (PFAM);PIRSF002703 (PIRSF);G3DSA:2.60.110.10 (GENE3D);PTHR31048:SF140 (PANTHER);PTHR31048 (PANTHER);PS51367 (PROSITE_PROFILES);cd09218 (CDD);SSF49870 (SUPERFAMILY)		264.767	38.6132	28.8132	7.29869	3.55615	2.42435	3.13205	2.10826	0	0.872211	2.17114	0.532281	0	114.471	520.096	386.415	82.6224	52.5138	0	21.8222	5.51119	7.63936	1.35516	2.03627	0	177.82	111.436	32.4526	3.09669	10.8155	3.72808	2.13023	0.827341	0.649888	0
tan	CYE_r3.1SPE1_g031120.1	probable calcium-binding protein CML41	1.6e-72	0.9206	GO:0007010;GO:0007165;GO:0030234;GO:0043167	cytoskeleton organization;signal transduction;enzyme regulator activity;ion binding	Biological Process;Biological Process;Molecular Function;Molecular Function			noIPR;IPR002048;noIPR;noIPR;noIPR;IPR002048;IPR002048;IPR002048;IPR011992	FAMILY;DOMAIN;DOMAIN;DOMAIN;DOMAIN;DOMAIN;DOMAIN;DOMAIN;HOMOLOGOUS_SUPERFAMILY	Histone deacetylase complex subunit SAP30/SAP30-like;EF-hand domain;EF-hand domain;EF-hand domain;EF-hand domain;EF-hand domain;EF-hand domain;EF-hand domain;EF-hand domain pair	G3DSA:1.10.238.10 (GENE3D);PF13833 (PFAM);G3DSA:1.10.238.10 (GENE3D);PTHR23050:SF393 (PANTHER);PTHR23050 (PANTHER);PS50222 (PROSITE_PROFILES);PS50222 (PROSITE_PROFILES);cd00051 (CDD);SSF47473 (SUPERFAMILY)		0.67003	0	0	0	0	0	0	0	0.099042	0	0.492651	1.45259	2.31319	0	5.19423	5.44533	0	0	0	0	0	0	0	0	0	3.02712	1.24991	0	0	0	0	0	0	0	0.309387
tan	CYE_r3.1SPE1_g032280.1	protein GLUTAMINE DUMPER 5-like	3.5e-143	0.807	GO:0005575;GO:0055085	cellular_component;transmembrane transport	Cellular Component;Biological Process			noIPR;noIPR;noIPR;noIPR;IPR040359;noIPR	HOMOLOGOUS_SUPERFAMILY;HOMOLOGOUS_SUPERFAMILY;HOMOLOGOUS_SUPERFAMILY;HOMOLOGOUS_SUPERFAMILY;FAMILY;FAMILY	P-loop containing nucleoside triphosphate hydrolase;P-loop containing nucleoside triphosphate hydrolase;P-loop containing nucleoside triphosphate hydrolase;P-loop containing nucleoside triphosphate hydrolase;Protein glutamine dumper;Protein glutamine dumper	mobidb-lite (MOBIDB_LITE);mobidb-lite (MOBIDB_LITE);mobidb-lite (MOBIDB_LITE);mobidb-lite (MOBIDB_LITE);PTHR33228 (PANTHER);PTHR33228:SF5 (PANTHER)		9.02326	1.39006	2.49238	0	1.51472	0	0	2.57396	0.222686	0	0.154794	3.37625	0	3.25599	3.03484	0.122741	0	0	0	0.476398	0	0	0	0	0	2.00868	2.11954	0	0	0	0.623236	0	1.13772	0.552686	1.92111
tan	CYE_r3.1SPE1_g037210.1	probable calcium-binding protein CML43	1.4e-92	0.9067	GO:0005575;GO:0043167	cellular_component;ion binding	Cellular Component;Molecular Function			noIPR;IPR002048;noIPR;noIPR;IPR002048;IPR002048;IPR002048;IPR011992	FAMILY;DOMAIN;DOMAIN;DOMAIN;DOMAIN;DOMAIN;DOMAIN;HOMOLOGOUS_SUPERFAMILY	Centromere protein O;EF-hand domain;EF-hand domain;EF-hand domain;EF-hand domain;EF-hand domain;EF-hand domain;EF-hand domain pair	G3DSA:1.10.238.10 (GENE3D);PF13499 (PFAM);PTHR10891:SF743 (PANTHER);PTHR10891 (PANTHER);PS50222 (PROSITE_PROFILES);PS50222 (PROSITE_PROFILES);cd00051 (CDD);SSF47473 (SUPERFAMILY)		3.14602	0	0	0	0	0	0	0	0	0.772905	0	0	13.0095	1.85854	0	0	4.05549	0	0	4.82226	0	0	0	0	0	3.97476	0	0	0	0	0	0	0	0	0
tan	CYE_r3.1SPE1_g040680.1	putative fasciclin arabinogalactan	7.5e-135	0.7772	GO:0005575	cellular_component	Cellular Component			IPR000782;IPR036378;noIPR;noIPR;IPR000782;IPR036378	DOMAIN;HOMOLOGOUS_SUPERFAMILY;HOMOLOGOUS_SUPERFAMILY;HOMOLOGOUS_SUPERFAMILY;DOMAIN;HOMOLOGOUS_SUPERFAMILY	FAS1 domain;FAS1 domain superfamily;FAS1 domain superfamily;FAS1 domain superfamily;FAS1 domain;FAS1 domain superfamily	PF02469 (PFAM);G3DSA:2.30.180.10 (GENE3D);PTHR33985 (PANTHER);PTHR33985:SF29 (PANTHER);PS50213 (PROSITE_PROFILES);SSF82153 (SUPERFAMILY)	Cell wall-related genes	9.80622	0.559847	0.763263	1.02881	0.553158	0.735096	1.34832	1.16696	1.20181	0.845989	0.80404	1.76098	0	3.51881	2.64829	11.8219	0	3.64722	0	0	0	0	0	0	0	8.27874	1.47966	0	0	0	1.90768	0	1.15254	3.83626	1.24772
tan	CYE_r3.1SPE2_g001190.1	NADPH:quinone oxidoreductase-like	3.1e-60	0.9405	GO:0005829;GO:0016491;GO:0043167	cytosol;oxidoreductase activity;ion binding	Cellular Component;Molecular Function;Molecular Function			IPR005025;IPR029039;noIPR;noIPR;IPR029039	DOMAIN;HOMOLOGOUS_SUPERFAMILY;HOMOLOGOUS_SUPERFAMILY;HOMOLOGOUS_SUPERFAMILY;HOMOLOGOUS_SUPERFAMILY	NADPH-dependent FMN reductase-like;Flavoprotein-like superfamily;Flavoprotein-like superfamily;Flavoprotein-like superfamily;Flavoprotein-like superfamily	PF03358 (PFAM);G3DSA:3.40.50.360 (GENE3D);PTHR30543 (PANTHER);PTHR30543:SF14 (PANTHER);SSF52218 (SUPERFAMILY)		4.2219	0	0	0	0	0	0	2.13167	0.688114	0	0	0	0	0	0	0	0	0	0	0	0	0	0	0	0	4.16231	0	0	0	0	0	0	0	0	0
tan	CYE_r3.1SPE2_g001360.1	dynamin-related protein 4C-like	0	0.94	GO:0003924;GO:0005739;GO:0005856;GO:0005886;GO:0007005;GO:0008092;GO:0016192;GO:0031410;GO:0043167;GO:0061024;GO:0065003	GTPase activity;mitochondrion;cytoskeleton;plasma membrane;mitochondrion organization;cytoskeletal protein binding;vesicle-mediated transport;cytoplasmic vesicle;ion binding;membrane organization;protein-containing complex assembly	Molecular Function;Cellular Component;Cellular Component;Cellular Component;Biological Process;Molecular Function;Biological Process;Cellular Component;Molecular Function;Biological Process;Biological Process	EC:3.6.1.15	Nucleoside-triphosphate phosphatase	IPR022812;IPR000375;IPR003130;noIPR;IPR022812;noIPR;noIPR;IPR022812;IPR020850;IPR030381;IPR001401;IPR027417	FAMILY;DOMAIN;DOMAIN;DOMAIN;FAMILY;FAMILY;FAMILY;FAMILY;DOMAIN;DOMAIN;DOMAIN;HOMOLOGOUS_SUPERFAMILY	Dynamin superfamily;Dynamin stalk domain;Dynamin GTPase effector;Dynamin GTPase effector;Dynamin superfamily;Dynamin superfamily;Dynamin superfamily;Dynamin superfamily;GTPase effector domain;Dynamin-type guanine nucleotide-binding (G) domain;Dynamin, GTPase domain;P-loop containing nucleoside triphosphate hydrolase	PR00195 (PRINTS);PF01031 (PFAM);PF02212 (PFAM);G3DSA:3.40.50.300 (GENE3D);PF00350 (PFAM);mobidb-lite (MOBIDB_LITE);PTHR11566:SF186 (PANTHER);PTHR11566 (PANTHER);PS51388 (PROSITE_PROFILES);PS51718 (PROSITE_PROFILES);cd08771 (CDD);SSF52540 (SUPERFAMILY)		13.5548	0.876701	3.79103	1.41998	1.86866	2.08174	1.31526	1.45217	1.35662	3.18165	3.46614	3.57578	4.21216	5.02778	6.34607	10.4674	4.31103	1.45362	2.61313	3.34934	0.671729	4.90452	3.51299	2.34076	1.48291	14.9304	5.41473	1.98317	2.34335	1.16029	3.24266	3.95595	3.7519	3.27194	9.75051
tan	CYE_r3.1SPE2_g010930.1	hypothetical protein PRUPE_7G013800	9.5e-08	1											0	0	0	0	0	0	0	0	0	0	0	0	126.86	58.7508	27.0566	41.1165	18.9021	1.21988	0	6.7525	0	0	0	0	0	66.6623	7.14266	0	0	0	0	0	0	0	0
tan	CYE_r3.1SPE2_g014030.1	pentatricopeptide repeat-containing protein At1g02060, chloroplastic-like	0	0.9467	GO:0003677;GO:0004386;GO:0009058;GO:0016746;GO:0043167	DNA binding;helicase activity;biosynthetic process;transferase activity, transferring acyl groups;ion binding	Molecular Function;Molecular Function;Biological Process;Molecular Function;Molecular Function	EC:3.6.1.3;EC:3.6.1.15	Adenosinetriphosphatase;Nucleoside-triphosphate phosphatase	IPR012328;IPR016039;IPR016039;IPR011141;IPR001099;IPR011141;noIPR;noIPR;IPR016039;IPR016039	DOMAIN;HOMOLOGOUS_SUPERFAMILY;HOMOLOGOUS_SUPERFAMILY;FAMILY;DOMAIN;FAMILY;FAMILY;FAMILY;HOMOLOGOUS_SUPERFAMILY;HOMOLOGOUS_SUPERFAMILY	Chalcone/stilbene synthase, C-terminal;Thiolase-like;Thiolase-like;Polyketide synthase, type III;Chalcone/stilbene synthase, N-terminal;Polyketide synthase, type III;Polyketide synthase, type III;Polyketide synthase, type III;Thiolase-like;Thiolase-like	PF02797 (PFAM);G3DSA:3.40.47.10 (GENE3D);G3DSA:3.40.47.10 (GENE3D);PIRSF000451 (PIRSF);PF00195 (PFAM);PTHR11877 (PANTHER);PTHR11877:SF53 (PANTHER);cd00831 (CDD);SSF53901 (SUPERFAMILY);SSF53901 (SUPERFAMILY)		1803.65	62.0498	55.0304	3.91969	4.79016	5.39972	3.96586	2.68247	1.2758	0.936739	0.996208	0	0	347.839	1732.02	1408.64	122.92	163.193	0	26.5908	3.70777	3.42162	5.32577	3.86608	0	1214.3	255.04	62.6746	0	3.64093	2.12992	6.11701	0	0.204924	0
tan	CYE_r3.1SPE2_g014650.1	homeobox-leucine zipper protein HAT3	0	0.8647	GO:0003677;GO:0003700;GO:0005634;GO:0009058;GO:0034641	DNA binding;DNA-binding transcription factor activity;nucleus;biosynthetic process;cellular nitrogen compound metabolic process	Molecular Function;Molecular Function;Cellular Component;Biological Process;Biological Process			IPR001356;noIPR;IPR006712;IPR003106;noIPR;noIPR;noIPR;noIPR;noIPR;noIPR;noIPR;noIPR;IPR001356;IPR001356;IPR009057	DOMAIN;DOMAIN;DOMAIN;DOMAIN;DOMAIN;DOMAIN;DOMAIN;DOMAIN;DOMAIN;DOMAIN;DOMAIN;DOMAIN;DOMAIN;DOMAIN;HOMOLOGOUS_SUPERFAMILY	Homeobox domain;Homeobox domain;HD-ZIP protein, N-terminal;Leucine zipper, homeobox-associated;Leucine zipper, homeobox-associated;Leucine zipper, homeobox-associated;Leucine zipper, homeobox-associated;Leucine zipper, homeobox-associated;Leucine zipper, homeobox-associated;Leucine zipper, homeobox-associated;Leucine zipper, homeobox-associated;Leucine zipper, homeobox-associated;Homeobox domain;…	PF00046 (PFAM);G3DSA:1.10.10.60 (GENE3D);PF04618 (PFAM);PF02183 (PFAM);mobidb-lite (MOBIDB_LITE);mobidb-lite (MOBIDB_LITE);mobidb-lite (MOBIDB_LITE);mobidb-lite (MOBIDB_LITE);mobidb-lite (MOBIDB_LITE);PTHR45714 (PANTHER);PTHR45714:SF11 (PANTHER);PS51257 (PROSITE_PROFILES);PS50071 (PROSITE_PROFILES);cd00086 (CDD);SSF46689 (SUPERFAMILY)		8.10692	1.27224	2.33252	1.34415	0.393616	0.981954	0.857787	0	0	1.22338	0	0	1.6359	0	2.31577	1.86771	0	0	0	0	0	0.545192	0	0	0	0	1.05164	0	0	0.479953	0	0	0.411301	0.358991	0
tan	CYE_r3.1SPE2_g015970.1	uclacyanin-3-like	4e-123	0.7414	GO:0005886;GO:0006091;GO:0016491	plasma membrane;generation of precursor metabolites and energy;oxidoreductase activity	Cellular Component;Biological Process;Molecular Function			IPR008972;IPR003245;noIPR;noIPR;IPR039391;noIPR;IPR003245;noIPR;IPR008972	HOMOLOGOUS_SUPERFAMILY;DOMAIN;DOMAIN;DOMAIN;FAMILY;FAMILY;DOMAIN;DOMAIN;HOMOLOGOUS_SUPERFAMILY	Cupredoxin;Phytocyanin domain;Phytocyanin domain;Phytocyanin domain;Phytocyanin;Phytocyanin;Phytocyanin domain;Phytocyanin domain;Cupredoxin	G3DSA:2.60.40.420 (GENE3D);PF02298 (PFAM);mobidb-lite (MOBIDB_LITE);mobidb-lite (MOBIDB_LITE);PTHR33021 (PANTHER);PTHR33021:SF350 (PANTHER);PS51485 (PROSITE_PROFILES);cd04216 (CDD);SSF49503 (SUPERFAMILY)		33.1283	4.0707	7.96208	8.05636	4.15937	4.86195	6.58874	6.11911	3.89895	0	3.31571	4.91877	27.4611	6.34832	12.7668	12.3764	0	6.06965	0	0	0	2.28429	3.58511	2.56899	4.90162	31.1905	10.8529	2.27829	0	0	0	2.41572	0.544136	0.167396	1.59777
tan	CYE_r3.1SPE2_g019600.1	proliferating cell nuclear antigen-like	0	0.6388	GO:0003677;GO:0005634;GO:0006259;GO:0006950;GO:0009058;GO:0030234;GO:0032991	DNA binding;nucleus;DNA metabolic process;response to stress;biosynthetic process;enzyme regulator activity;protein-containing complex	Molecular Function;Cellular Component;Biological Process;Biological Process;Biological Process;Molecular Function;Cellular Component			noIPR;noIPR;IPR000730	HOMOLOGOUS_SUPERFAMILY;HOMOLOGOUS_SUPERFAMILY;FAMILY	NAD(P)-binding domain superfamily;NAD(P)-binding domain superfamily;Proliferating cell nuclear antigen, PCNA	G3DSA:3.70.10.10 (GENE3D);PTHR11352 (PANTHER);PTHR11352:SF0 (PANTHER)		6.92784	0	0.425911	0	0	0	0.533932	0	0.272591	0	0	0	0	0	0	1.59234	0	0	0	0	0	0	0	0	0	2.57162	0	0	0	0	0	0	0	0	0
tan	CYE_r3.1SPE2_g020850.1	probable polygalacturonase	0	0.9305	GO:0005576;GO:0005975;GO:0016798;GO:0016829;GO:0071554	extracellular region;carbohydrate metabolic process;hydrolase activity, acting on glycosyl bonds;lyase activity;cell wall organization or biogenesis	Cellular Component;Biological Process;Molecular Function;Molecular Function;Biological Process	EC:3.2.1.67;EC:3.2.1.15	Galacturonan 1,4-alpha-galacturonidase;Endo-polygalacturonase	IPR000743;IPR012334;IPR024535;noIPR;noIPR;IPR011050	FAMILY;HOMOLOGOUS_SUPERFAMILY;DOMAIN;DOMAIN;DOMAIN;HOMOLOGOUS_SUPERFAMILY	Glycoside hydrolase, family 28;Pectin lyase fold;Pectate lyase superfamily protein;Pectate lyase superfamily protein;Pectate lyase superfamily protein;Pectin lyase fold/virulence factor	PF00295 (PFAM);G3DSA:2.160.20.10 (GENE3D);PF12708 (PFAM);PTHR31339:SF50 (PANTHER);PTHR31339 (PANTHER);SSF51126 (SUPERFAMILY)		130.473	26.4327	21.6777	18.7781	11.8092	10.7043	15.8807	9.99614	5.47333	1.31402	2.09355	3.23524	23.7394	18.7466	15.5707	68.8214	5.25195	10.2501	3.69341	14.2124	2.02787	3.64763	2.08716	3.17262	4.13673	39.4397	35.7903	11.2853	3.43038	13.2253	10.0361	12.8349	1.08041	0.660916	10.9144
tan	CYE_r3.1SPE2_g021030.1	3-methyl-2-oxobutanoate hydroxymethyltransferase 1, mitochondrial	0	0.9644	GO:0005739;GO:0008168;GO:0009058;GO:0034641;GO:0043167;GO:0044281	mitochondrion;methyltransferase activity;biosynthetic process;cellular nitrogen compound metabolic process;ion binding;small molecule metabolic process	Cellular Component;Molecular Function;Biological Process;Biological Process;Molecular Function;Biological Process	EC:2.1.2.11	3-methyl-2-oxobutanoate hydroxymethyltransferase	IPR003700;IPR003700;IPR040442;IPR003700;noIPR;IPR003700;IPR003700;IPR015813	FAMILY;FAMILY;HOMOLOGOUS_SUPERFAMILY;FAMILY;FAMILY;FAMILY;FAMILY;HOMOLOGOUS_SUPERFAMILY	Ketopantoate hydroxymethyltransferase;Ketopantoate hydroxymethyltransferase;Pyruvate kinase-like domain superfamily;Ketopantoate hydroxymethyltransferase;Ketopantoate hydroxymethyltransferase;Ketopantoate hydroxymethyltransferase;Ketopantoate hydroxymethyltransferase;Pyruvate/Phosphoenolpyruvate kinase-like domain superfamily	TIGR00222 (TIGRFAM);PF02548 (PFAM);G3DSA:3.20.20.60 (GENE3D);PTHR20881 (PANTHER);PTHR20881:SF1 (PANTHER);MF_00156 (HAMAP);cd06557 (CDD);SSF51621 (SUPERFAMILY)		8.63645	1.91004	2.08004	4.13805	3.59293	2.66726	2.90184	2.1317	4.27287	0.805054	1.1134	3.16894	4.63781	3.25275	2.40727	0	0	0	0	0	2.75426	4.61597	0.664684	0	0	7.22405	5.91144	0	0	0	0.933927	0	1.0251	0.962644	2.5369
tan	CYE_r3.1SPE2_g022270.1	cytochrome P450 703A2	0	0.9386	GO:0000003;GO:0005575;GO:0006629;GO:0009058;GO:0016491;GO:0022607;GO:0043167;GO:0048646	reproduction;cellular_component;lipid metabolic process;biosynthetic process;oxidoreductase activity;cellular component assembly;ion binding;anatomical structure formation involved in morphogenesis	Biological Process;Cellular Component;Biological Process;Biological Process;Molecular Function;Biological Process;Molecular Function;Biological Process			IPR002401;IPR001128;IPR036396;IPR001128;noIPR;noIPR;IPR036396	FAMILY;FAMILY;HOMOLOGOUS_SUPERFAMILY;FAMILY;FAMILY;FAMILY;HOMOLOGOUS_SUPERFAMILY	Cytochrome P450, E-class, group I;Cytochrome P450;Cytochrome P450 superfamily;Cytochrome P450;Cytochrome P450;Cytochrome P450;Cytochrome P450 superfamily	PR00463 (PRINTS);PR00385 (PRINTS);G3DSA:1.10.630.10 (GENE3D);PF00067 (PFAM);PTHR47949 (PANTHER);PTHR47949:SF3 (PANTHER);SSF48264 (SUPERFAMILY)		819.797	230.087	208.737	1.55431	0	0	0	0.109122	0	0.184488	0	0	5.31056	76.1465	136.827	449.172	109.816	66.4128	0	129.254	0	0	0	0	0	317.422	335.337	55.7022	7.97723	68.0805	0	0	0	0.320737	0
tan	CYE_r3.1SPE2_g027530.1	wall-associated receptor kinase-like 20	0	0.9106	GO:0005886;GO:0006464;GO:0007165;GO:0016301;GO:0043167	plasma membrane;cellular protein modification process;signal transduction;kinase activity;ion binding	Cellular Component;Biological Process;Biological Process;Molecular Function;Molecular Function	EC:2.7.11	Transferring phosphorus-containing groups	IPR001245;noIPR;noIPR;noIPR;noIPR;IPR000719;noIPR;IPR011009	DOMAIN;DOMAIN;DOMAIN;DOMAIN;DOMAIN;DOMAIN;DOMAIN;HOMOLOGOUS_SUPERFAMILY	Serine-threonine/tyrosine-protein kinase, catalytic domain;Serine-threonine/tyrosine-protein kinase, catalytic domain;Serine-threonine/tyrosine-protein kinase, catalytic domain;Serine-threonine/tyrosine-protein kinase, catalytic domain;Serine-threonine/tyrosine-protein kinase, catalytic domain;Protein kinase domain;Protein kinase domain;Protein kinase-like domain superfamily	PF07714 (PFAM);G3DSA:3.30.200.20 (GENE3D);G3DSA:1.10.510.10 (GENE3D);PTHR27005 (PANTHER);PTHR27005:SF190 (PANTHER);PS50011 (PROSITE_PROFILES);cd14066 (CDD);SSF56112 (SUPERFAMILY)		99.4211	4.46153	8.06985	1.09767	1.06278	0.837264	1.49114	0.602842	3.92139	1.87891	12.4153	17.5531	0	6.36275	51.7867	29.173	3.90437	3.49272	0	0.940243	0	0	0	0	7.69664	28.2941	18.8723	3.51885	0	0	0	3.34251	28.124	17.7835	14.2269
tan	CYE_r3.1SPE2_g027850.1	uncharacterized protein LOC110763342	0	0.9115						IPR006873;noIPR;IPR006873	FAMILY;FAMILY;FAMILY	Protein of unknown function DUF620;Protein of unknown function DUF620;Protein of unknown function DUF620	PF04788 (PFAM);PTHR31300:SF30 (PANTHER);PTHR31300 (PANTHER)		7.38183	2.65112	2.0776	2.95183	1.72455	1.92357	1.08615	2.09137	3.17372	0.998383	0.956458	0	0	0	0	2.38435	0	0	0	0.391313	0	0	0	1.05148	0	1.27897	0.861909	0	0	0	0	0	1.02759	0.250804	0.17772
tan	CYE_r3.1SPE2_g027870.1	transcription factor MYB25	0	0.8477	GO:0003677;GO:0003700;GO:0005634;GO:0009058;GO:0034641;GO:0043167	DNA binding;DNA-binding transcription factor activity;nucleus;biosynthetic process;cellular nitrogen compound metabolic process;ion binding	Molecular Function;Molecular Function;Cellular Component;Biological Process;Biological Process;Molecular Function			noIPR;noIPR;IPR001005;noIPR;noIPR;noIPR;noIPR;IPR017930;IPR017930;IPR001005;IPR001005;IPR009057	HOMOLOGOUS_SUPERFAMILY;HOMOLOGOUS_SUPERFAMILY;DOMAIN;DOMAIN;DOMAIN;DOMAIN;DOMAIN;DOMAIN;DOMAIN;DOMAIN;DOMAIN;HOMOLOGOUS_SUPERFAMILY	ATPase, nucleotide binding domain;ATPase, nucleotide binding domain;SANT/Myb domain;SANT/Myb domain;SANT/Myb domain;SANT/Myb domain;SANT/Myb domain;Myb domain;Myb domain;SANT/Myb domain;SANT/Myb domain;Homeobox-like domain superfamily	G3DSA:1.10.10.60 (GENE3D);G3DSA:1.10.10.60 (GENE3D);PF00249 (PFAM);mobidb-lite (MOBIDB_LITE);mobidb-lite (MOBIDB_LITE);PTHR45614:SF150 (PANTHER);PTHR45614 (PANTHER);PS51294 (PROSITE_PROFILES);PS51294 (PROSITE_PROFILES);cd00167 (CDD);cd00167 (CDD);SSF46689 (SUPERFAMILY)	Transcription factor genes	11.5448	1.83362	1.90736	0.889238	1.30187	0.811168	1.73888	0.936481	1.82435	0	2.07574	1.33478	1.50148	2.61632	0	5.78232	0	0	0	2.60588	0	0	0	1.03716	0	5.41405	1.45983	0	0	0	0	0.916277	1.78108	0.709971	2.21686
tan	CYE_r3.1SPE2_g029740.1	probable chalcone--flavonone isomerase 3	1.6e-148	0.9593	GO:0016853	isomerase activity	Molecular Function			IPR016087;IPR016088;IPR016089;noIPR;IPR036298	DOMAIN;HOMOLOGOUS_SUPERFAMILY;HOMOLOGOUS_SUPERFAMILY;HOMOLOGOUS_SUPERFAMILY;HOMOLOGOUS_SUPERFAMILY	Chalcone isomerase;Chalcone isomerase, 3-layer sandwich;Chalcone isomerase, orthogonal bundle domain superfamily;Chalcone isomerase, orthogonal bundle domain superfamily;Chalcone isomerase superfamily	PF02431 (PFAM);G3DSA:3.50.70.10 (GENE3D);G3DSA:1.10.890.20 (GENE3D);PTHR47588 (PANTHER);SSF54626 (SUPERFAMILY)		441.935	140.205	213.606	166.893	203.208	126.987	231.113	141.557	93.6259	129.978	27.8642	95.0572	225.889	261.527	260.011	398.269	103.789	150.864	159.245	235.901	120.562	104.477	239.39	133.37	176.292	562.016	258.85	175.435	258.829	219.657	182.939	265.647	134.097	88.8211	201.707
tan	CYE_r3.1SPE2_g030440.1	Nucleotide-diphospho-sugar transferase family protein	0	0.9117	GO:0005794;GO:0016757;GO:0071554	Golgi apparatus;transferase activity, transferring glycosyl groups;cell wall organization or biogenesis	Cellular Component;Molecular Function;Biological Process			IPR005069;noIPR;noIPR;IPR029044	FAMILY;FAMILY;FAMILY;HOMOLOGOUS_SUPERFAMILY	Nucleotide-diphospho-sugar transferase;Nucleotide-diphospho-sugar transferase;Nucleotide-diphospho-sugar transferase;Nucleotide-diphospho-sugar transferases	PF03407 (PFAM);PTHR46038 (PANTHER);PTHR46038:SF51 (PANTHER);SSF53448 (SUPERFAMILY)		53.1348	18.6047	17.0341	0.132673	0	0	0.083231	0	0	0	0	0	0	10.0288	25.4491	33.8025	11.5279	7.4577	0	9.85022	0	0	0	0	0	31.2919	21.8608	7.39959	4.86705	3.72524	0	0	0	0	0
tan	CYE_r3.1SPE3_g001960.1	exocyst complex component EXO70A1-like	0	0.8668	GO:0005737;GO:0015031;GO:0016192;GO:0032991	cytoplasm;protein transport;vesicle-mediated transport;protein-containing complex	Cellular Component;Biological Process;Biological Process;Cellular Component			IPR004140;noIPR;IPR004140;noIPR;IPR016159	FAMILY;FAMILY;FAMILY;FAMILY;HOMOLOGOUS_SUPERFAMILY	Exocyst complex component Exo70;Exocyst complex component Exo70;Exocyst complex component Exo70;Exocyst complex component Exo70;Cullin repeat-like-containing domain superfamily	PF03081 (PFAM);G3DSA:1.20.1280.170 (GENE3D);PTHR12542 (PANTHER);PTHR12542:SF123 (PANTHER);SSF74788 (SUPERFAMILY)		2.94177	0.74448	0.573608	0.212858	0	0.226628	0.251254	0.133821	0.749834	0	0	0.029579	0	0.656098	2.28721	1.50373	0.847684	0	2.26602	0	0.143908	0.329214	0	0	0	2.57446	0	0	0	0	0	0.201055	0.427125	0.29905	0.123616
tan	CYE_r3.1SPE3_g006390.1	protein IQ-DOMAIN 14-like isoform X1	0	0.9225						IPR025064;IPR000048;noIPR;noIPR;noIPR;noIPR;IPR000048;IPR000048	DOMAIN;BINDING_SITE;BINDING_SITE;BINDING_SITE;BINDING_SITE;BINDING_SITE;BINDING_SITE;BINDING_SITE	Domain of unknown function DUF4005;IQ motif, EF-hand binding site;IQ motif, EF-hand binding site;IQ motif, EF-hand binding site;IQ motif, EF-hand binding site;IQ motif, EF-hand binding site;IQ motif, EF-hand binding site;IQ motif, EF-hand binding site	PF13178 (PFAM);PF00612 (PFAM);mobidb-lite (MOBIDB_LITE);mobidb-lite (MOBIDB_LITE);PTHR32295 (PANTHER);PTHR32295:SF210 (PANTHER);PS50096 (PROSITE_PROFILES);PS50096 (PROSITE_PROFILES)		4.89065	0	0	0	0	0	0	0	0	0	0	0	0	0	1.6326	0	0	0	0	0.713655	0	0	0	0	0	2.67292	1.532	0	0	0	0	0	0.296636	0.194395	0
tan	CYE_r3.1SPE3_g011540.1	shikimate O-hydroxycinnamoyltransferase-like	0	0.935	GO:0016746	transferase activity, transferring acyl groups	Molecular Function	EC:2.3.1.133	Shikimate O-hydroxycinnamoyltransferase	IPR003480;IPR023213;IPR023213;noIPR;noIPR;noIPR;noIPR;noIPR	FAMILY;HOMOLOGOUS_SUPERFAMILY;HOMOLOGOUS_SUPERFAMILY;HOMOLOGOUS_SUPERFAMILY;HOMOLOGOUS_SUPERFAMILY;HOMOLOGOUS_SUPERFAMILY;HOMOLOGOUS_SUPERFAMILY;HOMOLOGOUS_SUPERFAMILY	Transferase;Chloramphenicol acetyltransferase-like domain superfamily;Chloramphenicol acetyltransferase-like domain superfamily;Chloramphenicol acetyltransferase-like domain superfamily;Chloramphenicol acetyltransferase-like domain superfamily;Chloramphenicol acetyltransferase-like domain superfamily;Chloramphenicol acetyltransferase-like domain superfamily;Chloramphenicol acetyltransferase-like …	PF02458 (PFAM);G3DSA:3.30.559.10 (GENE3D);G3DSA:3.30.559.10 (GENE3D);mobidb-lite (MOBIDB_LITE);mobidb-lite (MOBIDB_LITE);PTHR31642 (PANTHER);PTHR31642:SF251 (PANTHER);SSF52777 (SUPERFAMILY)		43.7316	20.3587	22.6427	19.6991	11.9411	11.7926	9.11211	10.1096	6.77126	0.956889	10.7502	15.3974	9.97201	7.67237	23.5133	25.7798	8.92161	19.9482	8.17054	19.6223	9.7048	15.6031	10.3005	13.1662	14.553	26.5481	27.3078	19.5131	11.654	11.1294	11.7746	9.74324	24.6077	25.7772	15.7726
tan	CYE_r3.1SPE3_g013560.1	protein LIGHT-DEPENDENT SHORT HYPOCOTYLS 10-like	2.8e-131	0.9205	GO:0005634;GO:0009058;GO:0034641	nucleus;biosynthetic process;cellular nitrogen compound metabolic process	Cellular Component;Biological Process;Biological Process			IPR006936;noIPR;noIPR;noIPR;noIPR;IPR040222;IPR006936	DOMAIN;DOMAIN;DOMAIN;DOMAIN;DOMAIN;FAMILY;DOMAIN	ALOG domain;ALOG domain;ALOG domain;ALOG domain;ALOG domain;ALOG family;ALOG domain	PF04852 (PFAM);mobidb-lite (MOBIDB_LITE);mobidb-lite (MOBIDB_LITE);mobidb-lite (MOBIDB_LITE);PTHR31165:SF72 (PANTHER);PTHR31165 (PANTHER);PS51697 (PROSITE_PROFILES)		2.89752	3.42742	0.742978	0.27206	1.61547	0.956538	0.22611	1.27461	0	0	0	0	3.31623	0	1.2374	1.34318	0	1.99585	0	0	0	0.912192	1.585	1.11364	0	6.4413	2.08654	0	0	1.20454	2.08785	0	0	0.301315	0.171258
tan	CYE_r3.1SPE3_g014660.1	LOB domain-containing protein 2	4.9e-170	0.75						IPR004883;noIPR;noIPR;IPR004883	DOMAIN;DOMAIN;DOMAIN;DOMAIN	Lateral organ boundaries, LOB;Lateral organ boundaries, LOB;Lateral organ boundaries, LOB;Lateral organ boundaries, LOB	PF03195 (PFAM);PTHR31301:SF135 (PANTHER);PTHR31301 (PANTHER);PS50891 (PROSITE_PROFILES)		205.485	3.47079	11.0668	0	0	0	0	0	0	0	0	0	0	57.9613	81.7632	108.457	7.15744	4.57646	0	1.61697	0	0	0	0	0	57.444	16.9597	5.30384	0	0	0	0	0.087857	0	0
tan	CYE_r3.1SPE3_g019670.1	putative glutamine amidotransferase GAT1_2.1	0	0.9475	GO:0003674;GO:0006520	molecular_function;cellular amino acid metabolic process	Molecular Function;Biological Process			IPR011697;IPR029062;noIPR;noIPR;IPR017926;noIPR;IPR029062	FAMILY;HOMOLOGOUS_SUPERFAMILY;HOMOLOGOUS_SUPERFAMILY;HOMOLOGOUS_SUPERFAMILY;DOMAIN;DOMAIN;HOMOLOGOUS_SUPERFAMILY	Peptidase C26;Class I glutamine amidotransferase-like;Class I glutamine amidotransferase-like;Class I glutamine amidotransferase-like;Glutamine amidotransferase;Glutamine amidotransferase;Class I glutamine amidotransferase-like	PF07722 (PFAM);G3DSA:3.40.50.880 (GENE3D);PTHR43235:SF9 (PANTHER);PTHR43235 (PANTHER);PS51273 (PROSITE_PROFILES);cd01745 (CDD);SSF52317 (SUPERFAMILY)		44.0765	0	0.005489	0	8.04561	8.37495	0	0	0	0	0	0	0	5.92277	4.16858	7.97254	0	3.53457	0	0.835296	3.94475	3.43336	0	1.55387	6.82206	18.8378	3.8173	0.502182	0	0	1.87265	5.21454	23.1419	24.6401	2.05585
tan	CYE_r3.1SPE3_g022350.1	glycerol-3-phosphate acyltransferase 1	0	0.919	GO:0005575;GO:0009058;GO:0016746;GO:0016791	cellular_component;biosynthetic process;transferase activity, transferring acyl groups;phosphatase activity	Cellular Component;Biological Process;Molecular Function;Molecular Function	EC:2.3.1.15	Glycerol-3-phosphate 1-O-acyltransferase	noIPR;IPR002123;noIPR;noIPR;noIPR;noIPR	FAMILY;DOMAIN;DOMAIN;DOMAIN;DOMAIN;DOMAIN	Chlorophyll A-B binding protein, plant;Phospholipid/glycerol acyltransferase;Phospholipid/glycerol acyltransferase;Phospholipid/glycerol acyltransferase;Phospholipid/glycerol acyltransferase;Phospholipid/glycerol acyltransferase	PF12710 (PFAM);PF01553 (PFAM);PTHR15486 (PANTHER);PTHR15486:SF18 (PANTHER);cd06551 (CDD);SSF69593 (SUPERFAMILY)		76.4877	2.63617	1.4425	0	1.06018	0.384448	0.753808	1.61743	1.06255	1.9109	1.99329	2.69525	0	4.48256	44.655	35.3162	3.43203	1.64041	0	1.28122	0	1.24958	0	2.07656	0	31.919	12.9348	0	0	0	0	2.44603	0.661336	0.741881	4.21974
tan	CYE_r3.1SPE3_g022370.1	AT-hook motif nuclear-localized protein 16	4e-163	0.9578	GO:0003677;GO:0003700;GO:0005634;GO:0009058;GO:0034641	DNA binding;DNA-binding transcription factor activity;nucleus;biosynthetic process;cellular nitrogen compound metabolic process	Molecular Function;Molecular Function;Cellular Component;Biological Process;Biological Process			noIPR;IPR005175;noIPR;noIPR;IPR014476;IPR005175;IPR005175;noIPR	HOMOLOGOUS_SUPERFAMILY;DOMAIN;DOMAIN;DOMAIN;FAMILY;DOMAIN;DOMAIN;DOMAIN	Protein kinase-like domain superfamily;PPC domain;PPC domain;PPC domain;AT-hook motif nuclear-localized protein 15-29;PPC domain;PPC domain;PPC domain	G3DSA:3.30.1330.80 (GENE3D);PF03479 (PFAM);mobidb-lite (MOBIDB_LITE);PTHR31100:SF48 (PANTHER);PTHR31100 (PANTHER);PS51742 (PROSITE_PROFILES);cd11378 (CDD);SSF117856 (SUPERFAMILY)		374.787	8.67366	2.44771	0.230462	0	0.642534	0	0	0	0	0	0	0	36.8259	327.084	158.485	17.3308	31.6515	0	0	0	0	0	0	0	196.557	42.4848	5.39363	0	0	0	0	0.181494	0.237879	0
tan	CYE_r3.1SPE3_g025720.1	glycine-rich protein-like	1.7e-65	0.7121						IPR010800;noIPR;noIPR;noIPR	FAMILY;FAMILY;FAMILY;FAMILY	Glycine rich protein;Glycine rich protein;Glycine rich protein;Glycine rich protein	PF07172 (PFAM);mobidb-lite (MOBIDB_LITE);PTHR37389:SF9 (PANTHER);PTHR37389 (PANTHER)		3.53511	1.3452	0	0	0	0	0	0	0	0	0	0	15.4824	2.62833	1.2249	1.004	0	0	0	0	0	0	0	0	0	7.69127	0	0	0	0	0	0	0	0	0
tan	CYE_r3.1SPE3_g026640.1	aquaporin SIP1-1-like	1.7e-171	0.9154	GO:0005575;GO:0022857	cellular_component;transmembrane transporter activity	Cellular Component;Molecular Function			IPR000425;IPR000425;IPR023271;noIPR;noIPR;IPR023271	FAMILY;FAMILY;HOMOLOGOUS_SUPERFAMILY;HOMOLOGOUS_SUPERFAMILY;HOMOLOGOUS_SUPERFAMILY;HOMOLOGOUS_SUPERFAMILY	Major intrinsic protein;Major intrinsic protein;Aquaporin-like;Aquaporin-like;Aquaporin-like;Aquaporin-like	PR00783 (PRINTS);PF00230 (PFAM);G3DSA:1.20.1080.10 (GENE3D);PTHR46739:SF6 (PANTHER);PTHR46739 (PANTHER);SSF81338 (SUPERFAMILY)		0	0	0	0	0	0	0	0	0	0	0	0	96.999	86.1455	451.417	207.47	41.6222	69.5448	6.67153	47.4985	26.8781	82.6592	45.2837	62.0668	36.3822	313.865	42.7141	69.3863	54.9861	60.3085	48.7042	44.0551	18.887	17.4156	46.6927
tan	CYE_r3.1SPE3_g030740.1	transcription factor UPBEAT-like protein	6.7e-74	0.8035						noIPR;noIPR;noIPR	HOMOLOGOUS_SUPERFAMILY;HOMOLOGOUS_SUPERFAMILY;HOMOLOGOUS_SUPERFAMILY	Pectin lyase fold/virulence factor;Pectin lyase fold/virulence factor;Pectin lyase fold/virulence factor	mobidb-lite (MOBIDB_LITE);PTHR33124:SF70 (PANTHER);PTHR33124 (PANTHER)	Transcription factor genes	11.3371	0	1.92671	0.926949	4.8109	0	3.48544	2.28465	2.5521	3.38503	3.21202	0	8.48069	23.2065	0	5.26865	8.17159	0	0	5.73706	0	0	0	1.92697	0	19.9441	5.16621	0	0	7.92997	0	0	0	0	0
tan	CYE_r3.1SPE3_g034660.1	Succinate dehydrogenase [ubiquinone] iron-sulfur subunit 2, mitochondrial	1.3e-46	0.7545	GO:0006091;GO:0016491	generation of precursor metabolites and energy;oxidoreductase activity	Biological Process;Molecular Function								25.4658	2.05408	0	0	0	0	0	0	0	0	0	0	0	0	34.8478	32.0249	0	0	0	0	0	0	0	0	0	17.1895	6.08612	0	0	0	0	0	0	0	0
tan	CYE_r3.1SPE4_g001280.1	glycine-rich protein 5-like	1.5e-81	0.8363						noIPR;noIPR	DOMAIN;DOMAIN	ACT domain;ACT domain	mobidb-lite (MOBIDB_LITE);mobidb-lite (MOBIDB_LITE)		1072.72	58.3188	32.5938	2.07243	0.489962	0	0	0	0	0	0	0	68.7576	333.448	1863.28	886.293	160.444	140.113	0	12.8947	0	0	0	0	0	1227.65	157.064	97.6061	0.806796	26.8597	1.38167	0	0	0	0
tan	CYE_r3.1SPE4_g004050.1	U-box domain-containing protein 7-like	0	0.9029						IPR011989;noIPR;noIPR;noIPR;noIPR;IPR016024	HOMOLOGOUS_SUPERFAMILY;HOMOLOGOUS_SUPERFAMILY;HOMOLOGOUS_SUPERFAMILY;HOMOLOGOUS_SUPERFAMILY;HOMOLOGOUS_SUPERFAMILY;HOMOLOGOUS_SUPERFAMILY	Armadillo-like helical;Armadillo-like helical;Armadillo-like helical;Armadillo-like helical;Armadillo-like helical;Armadillo-type fold	G3DSA:1.25.10.10 (GENE3D);mobidb-lite (MOBIDB_LITE);mobidb-lite (MOBIDB_LITE);PTHR46700:SF2 (PANTHER);PTHR46700 (PANTHER);SSF48371 (SUPERFAMILY)		4.18579	0.884286	0.31678	0	0.23368	0.674655	0.240927	0	0.426754	0	1.34916	0.657269	0	0	5.24443	4.20098	0	0	0	0	0	0.365691	0	0	0.952284	1.77475	1.5088	0	0	0	0	0	0.646782	0.569269	0.205064
tan	CYE_r3.1SPE4_g006410.1	tyrosine/DOPA decarboxylase 1-like	0	0.8414	GO:0005737;GO:0006520;GO:0016829;GO:0043167	cytoplasm;cellular amino acid metabolic process;lyase activity;ion binding	Cellular Component;Biological Process;Molecular Function;Molecular Function			IPR010977;IPR002129;noIPR;IPR015421;IPR015422;noIPR;noIPR;IPR015424	FAMILY;FAMILY;FAMILY;HOMOLOGOUS_SUPERFAMILY;HOMOLOGOUS_SUPERFAMILY;HOMOLOGOUS_SUPERFAMILY;HOMOLOGOUS_SUPERFAMILY;HOMOLOGOUS_SUPERFAMILY	Aromatic-L-amino-acid decarboxylase;Pyridoxal phosphate-dependent decarboxylase;Pyridoxal phosphate-dependent decarboxylase;Pyridoxal phosphate-dependent transferase, major domain;Pyridoxal phosphate-dependent transferase domain 1;Pyridoxal phosphate-dependent transferase domain 1;Pyridoxal phosphate-dependent transferase domain 1;Pyridoxal phosphate-dependent transferase	PR00800 (PRINTS);PF00282 (PFAM);G3DSA:1.20.1340.10 (GENE3D);G3DSA:3.40.640.10 (GENE3D);G3DSA:3.90.1150.10 (GENE3D);PTHR11999 (PANTHER);PTHR11999:SF96 (PANTHER);SSF53383 (SUPERFAMILY)		0	0	0	0	0	0	0	0	0	0	0	0	12.2198	0	1.89442	0	0	0	0	0	0	0	0	0	0	1.90868	0	0	0	0	0	0	4.15952	1.63856	1.25407
tan	CYE_r3.1SPE4_g007160.1	putative germin-like protein 2-1	1.2e-153	0.941	GO:0005576;GO:0005618;GO:0043167	extracellular region;cell wall;ion binding	Cellular Component;Cellular Component;Molecular Function			IPR001929;IPR014710;IPR006045;noIPR;noIPR;IPR011051	FAMILY;HOMOLOGOUS_SUPERFAMILY;DOMAIN;DOMAIN;DOMAIN;HOMOLOGOUS_SUPERFAMILY	Germin;RmlC-like jelly roll fold;Cupin 1;Cupin 1;Cupin 1;RmlC-like cupin domain superfamily	PR00325 (PRINTS);G3DSA:2.60.120.10 (GENE3D);PF00190 (PFAM);PTHR31238:SF225 (PANTHER);PTHR31238 (PANTHER);SSF51182 (SUPERFAMILY)		2275.91	156.983	274.155	0.710516	0.172104	0	0	0	0	0	0.97696	0	0	586.24	763.528	2153.4	253.803	94.0469	0	108.545	0	0	0	0	0	1403.59	661.738	151.831	0	11.4755	0	0	0	0	0
tan	CYE_r3.1SPE4_g008320.1	hypothetical protein Pyn_06853	3.1e-57	0.8941						noIPR;noIPR;noIPR;noIPR	HOMOLOGOUS_SUPERFAMILY;HOMOLOGOUS_SUPERFAMILY;HOMOLOGOUS_SUPERFAMILY;HOMOLOGOUS_SUPERFAMILY	Concanavalin A-like lectin/glucanase domain superfamily;Concanavalin A-like lectin/glucanase domain superfamily;Concanavalin A-like lectin/glucanase domain superfamily;Concanavalin A-like lectin/glucanase domain superfamily	mobidb-lite (MOBIDB_LITE);mobidb-lite (MOBIDB_LITE);mobidb-lite (MOBIDB_LITE);mobidb-lite (MOBIDB_LITE)		5472.34	131.695	74.7968	2.00389	3.71496	0	2.47964	0	0	0	0.623793	0	3022.18	2359.12	7263.29	2700.9	456.144	396.992	0	14.3398	0	0	0	0	0	6238.86	503.408	241.732	1.8083	4.76436	0.82415	0	0.791974	0	0
tan	CYE_r3.1SPE4_g015320.1	early nodulin-like protein 2	7.7e-154	0.7465	GO:0005576;GO:0005773;GO:0005886;GO:0006091;GO:0009536;GO:0016491	extracellular region;vacuole;plasma membrane;generation of precursor metabolites and energy;plastid;oxidoreductase activity	Cellular Component;Cellular Component;Cellular Component;Biological Process;Cellular Component;Molecular Function			noIPR;IPR008972;IPR003245;noIPR;noIPR;noIPR;noIPR;noIPR;noIPR;IPR039391;IPR003245;IPR041846;IPR008972	FAMILY;HOMOLOGOUS_SUPERFAMILY;DOMAIN;DOMAIN;DOMAIN;DOMAIN;DOMAIN;DOMAIN;DOMAIN;FAMILY;DOMAIN;DOMAIN;HOMOLOGOUS_SUPERFAMILY	Glycosyl transferase, family 14;Cupredoxin;Phytocyanin domain;Phytocyanin domain;Phytocyanin domain;Phytocyanin domain;Phytocyanin domain;Phytocyanin domain;Phytocyanin domain;Phytocyanin;Phytocyanin domain;Early nodulin-like protein domain;Cupredoxin	PR01217 (PRINTS);G3DSA:2.60.40.420 (GENE3D);PF02298 (PFAM);mobidb-lite (MOBIDB_LITE);mobidb-lite (MOBIDB_LITE);mobidb-lite (MOBIDB_LITE);mobidb-lite (MOBIDB_LITE);mobidb-lite (MOBIDB_LITE);PTHR33021:SF404 (PANTHER);PTHR33021 (PANTHER);PS51485 (PROSITE_PROFILES);cd11019 (CDD);SSF49503 (SUPERFAMILY)		370.918	20.3747	47.417	27.3787	17.971	24.567	22.1158	13.8514	12.9027	18.531	67.0978	124.01	3.19995	28.4354	177.087	145.119	21.2227	10.8977	17.3208	23.3841	7.94707	14.2114	11.1262	10.0319	12.6007	84.4315	110.616	23.5199	17.5445	12.8043	5.23316	11.4999	85.887	125.951	46.1574
tan	CYE_r3.1SPE4_g019770.1	NEP1-interacting protein-like 1	1.6e-173	0.8951	GO:0005575	cellular_component	Cellular Component			IPR001841;IPR013083;noIPR;noIPR;IPR001841;noIPR;noIPR	DOMAIN;HOMOLOGOUS_SUPERFAMILY;HOMOLOGOUS_SUPERFAMILY;HOMOLOGOUS_SUPERFAMILY;DOMAIN;DOMAIN;DOMAIN	Zinc finger, RING-type;Zinc finger, RING/FYVE/PHD-type;Zinc finger, RING/FYVE/PHD-type;Zinc finger, RING/FYVE/PHD-type;Zinc finger, RING-type;Zinc finger, RING-type;Zinc finger, RING-type	PF13639 (PFAM);G3DSA:3.30.40.10 (GENE3D);PTHR46151 (PANTHER);PTHR46151:SF12 (PANTHER);PS50089 (PROSITE_PROFILES);cd16454 (CDD);SSF57850 (SUPERFAMILY)		0.103194	8.10824	1.92345	0	0.501145	0	6.3397	0	0	0	0	3.86878	6.734	7.44172	0	5.2264	0	0	0	0.118234	9.63843	10.7399	0	0	0	3.50305	2.96884	0	0	0	3.26502	0	1.71692	0	1.4995
tan	CYE_r3.1SPE4_g024090.1	transcription factor MYB46	0	0.8357	GO:0003677;GO:0005634;GO:0009058;GO:0034641;GO:0071554	DNA binding;nucleus;biosynthetic process;cellular nitrogen compound metabolic process;cell wall organization or biogenesis	Molecular Function;Cellular Component;Biological Process;Biological Process;Biological Process			noIPR;noIPR;IPR001005;noIPR;noIPR;noIPR;noIPR;noIPR;IPR017930;IPR017930;IPR001005;IPR001005;IPR009057	FAMILY;FAMILY;DOMAIN;DOMAIN;DOMAIN;DOMAIN;DOMAIN;DOMAIN;DOMAIN;DOMAIN;DOMAIN;DOMAIN;HOMOLOGOUS_SUPERFAMILY	DNA-binding protein RHL1;DNA-binding protein RHL1;SANT/Myb domain;SANT/Myb domain;SANT/Myb domain;SANT/Myb domain;SANT/Myb domain;SANT/Myb domain;Myb domain;Myb domain;SANT/Myb domain;SANT/Myb domain;Homeobox-like domain superfamily	G3DSA:1.10.10.60 (GENE3D);G3DSA:1.10.10.60 (GENE3D);PF00249 (PFAM);mobidb-lite (MOBIDB_LITE);mobidb-lite (MOBIDB_LITE);mobidb-lite (MOBIDB_LITE);PTHR47997:SF44 (PANTHER);PTHR47997 (PANTHER);PS51294 (PROSITE_PROFILES);PS51294 (PROSITE_PROFILES);cd00167 (CDD);cd00167 (CDD);SSF46689 (SUPERFAMILY)	Transcription factor genes	7.5696	0	1.08542	0	0.334459	0	0	0	0	0	0	0	0	1.942	1.8101	4.45096	0	0	0	0	0	0	0	0	0	0	2.43735	0	0	0	0	0	0	0	0
tan	CYE_r3.1SPE5_g011680.1	dynamin-related protein 1E-like	0	0.9642	GO:0003924;GO:0005737;GO:0007005;GO:0008092;GO:0043167	GTPase activity;cytoplasm;mitochondrion organization;cytoskeletal protein binding;ion binding	Molecular Function;Cellular Component;Biological Process;Molecular Function;Molecular Function	EC:3.6.1.15	Nucleoside-triphosphate phosphatase	IPR022812;noIPR;IPR000375;IPR022812;IPR003130;noIPR;IPR022812;noIPR;IPR020850;IPR030381;IPR001401;IPR027417	FAMILY;FAMILY;DOMAIN;FAMILY;DOMAIN;DOMAIN;FAMILY;FAMILY;DOMAIN;DOMAIN;DOMAIN;HOMOLOGOUS_SUPERFAMILY	Dynamin superfamily;Dynamin superfamily;Dynamin stalk domain;Dynamin superfamily;Dynamin GTPase effector;Dynamin GTPase effector;Dynamin superfamily;Dynamin superfamily;GTPase effector domain;Dynamin-type guanine nucleotide-binding (G) domain;Dynamin, GTPase domain;P-loop containing nucleoside triphosphate hydrolase	PR00195 (PRINTS);G3DSA:1.20.120.1240 (GENE3D);PF01031 (PFAM);PF00350 (PFAM);PF02212 (PFAM);G3DSA:3.40.50.300 (GENE3D);PTHR11566 (PANTHER);PTHR11566:SF177 (PANTHER);PS51388 (PROSITE_PROFILES);PS51718 (PROSITE_PROFILES);cd08771 (CDD);SSF52540 (SUPERFAMILY)		10.1083	2.44451	4.24825	4.55625	2.21526	2.76467	2.28474	2.55167	0.731544	0.830684	2.21568	0.924688	2.95488	0	0	2.47678	0	0	0	2.24552	0.340889	0.35405	0.500191	0.671406	0	3.00458	3.59363	0	0	0	1.97601	0.888268	1.03537	0.558075	2.75825
tan	CYE_r3.1SPE5_g015030.1	protein INAPERTURATE POLLEN1	0	0.8108	GO:0003677;GO:0009058;GO:0034641	DNA binding;biosynthetic process;cellular nitrogen compound metabolic process	Molecular Function;Biological Process;Biological Process			IPR025422;noIPR;noIPR;IPR025422	DOMAIN;DOMAIN;DOMAIN;DOMAIN	Transcription factor TGA like domain;Transcription factor TGA like domain;Transcription factor TGA like domain;Transcription factor TGA like domain	PF14144 (PFAM);PTHR46354 (PANTHER);PTHR46354:SF9 (PANTHER);PS51806 (PROSITE_PROFILES)		3.50833	0	1.05669	0	1.12672	0	0	0	0	0	0	0	7.80781	0	0	3.55866	0	0	0	0	0	0	0	0	1.3214	0	0	0	0	0	0	0	0.392699	0	0
tan	CYE_r3.1SPE5_g015600.1	AT-hook motif nuclear-localized protein 24	2.9e-152	0.916	GO:0000003;GO:0003677;GO:0003700;GO:0005634;GO:0009058;GO:0034641;GO:0048856	reproduction;DNA binding;DNA-binding transcription factor activity;nucleus;biosynthetic process;cellular nitrogen compound metabolic process;anatomical structure development	Biological Process;Molecular Function;Molecular Function;Cellular Component;Biological Process;Biological Process;Biological Process			noIPR;IPR005175;IPR014476;noIPR;noIPR;noIPR;noIPR;IPR014476;IPR005175;IPR005175;noIPR	HOMOLOGOUS_SUPERFAMILY;DOMAIN;FAMILY;FAMILY;FAMILY;FAMILY;FAMILY;FAMILY;DOMAIN;DOMAIN;DOMAIN	Ribonuclease H-like superfamily;PPC domain;AT-hook motif nuclear-localized protein 15-29;AT-hook motif nuclear-localized protein 15-29;AT-hook motif nuclear-localized protein 15-29;AT-hook motif nuclear-localized protein 15-29;AT-hook motif nuclear-localized protein 15-29;AT-hook motif nuclear-localized protein 15-29;PPC domain;PPC domain;PPC domain	G3DSA:3.30.1330.80 (GENE3D);PF03479 (PFAM);PIRSF016021 (PIRSF);mobidb-lite (MOBIDB_LITE);mobidb-lite (MOBIDB_LITE);mobidb-lite (MOBIDB_LITE);PTHR31100:SF15 (PANTHER);PTHR31100 (PANTHER);PS51742 (PROSITE_PROFILES);cd11378 (CDD);SSF117856 (SUPERFAMILY)		0	0	0	0	0	0	0	0	0	0	0	0	0	0	2.44306	2.56845	0	0	0	0	0	0	0	0	0	5.54399	1.71517	0	0	0	0	0	0	0	0
tan	CYE_r3.1SPE5_g016360.1	UDP-galactose/UDP-glucose transporter 4-like	0	0.9327	GO:0005783;GO:0005794;GO:0022857	endoplasmic reticulum;Golgi apparatus;transmembrane transporter activity	Cellular Component;Cellular Component;Molecular Function			IPR013657;noIPR;noIPR;noIPR;noIPR;noIPR	FAMILY;FAMILY;FAMILY;FAMILY;FAMILY;FAMILY	UAA transporter;UAA transporter;UAA transporter;UAA transporter;UAA transporter;UAA transporter	PF08449 (PFAM);mobidb-lite (MOBIDB_LITE);mobidb-lite (MOBIDB_LITE);PTHR10778:SF33 (PANTHER);PTHR10778 (PANTHER);SSF103481 (SUPERFAMILY)	Transporter and aquaporin genes	14.6101	0	1.48508	0.306338	0.358737	0	0.642236	0	0	0	0	0.336984	2.4668	6.05073	4.82685	2.11662	0	2.0412	0	0	0	0	0	0	0	8.00007	0	0	0	0	0	0.949574	2.5269	3.62175	1.85292
tan	CYE_r3.1SPE5_g017800.1	senescence-specific cysteine protease SAG39-like	1.6e-90	0.8346	GO:0005575	cellular_component	Cellular Component			noIPR;noIPR	HOMOLOGOUS_SUPERFAMILY;HOMOLOGOUS_SUPERFAMILY	Papain-like cysteine peptidase superfamily;Papain-like cysteine peptidase superfamily	mobidb-lite (MOBIDB_LITE);mobidb-lite (MOBIDB_LITE)		11.751	1.37532	1.67983	0	0.778675	0	0	0.941497	3.47435	0	1.72966	1.51805	0	0	3.29138	17.6422	0	0	0	0.785018	0	0	0	1.26994	0	7.7202	5.88794	5.75595	9.47252	0	0	0	1.92723	0.400458	5.97623
tan	CYE_r3.1SPE5_g023300.1	pantothenate kinase 2	0	0.9661	GO:0005634;GO:0005829;GO:0009058;GO:0016301;GO:0034641;GO:0043167;GO:0044281	nucleus;cytosol;biosynthetic process;kinase activity;cellular nitrogen compound metabolic process;ion binding;small molecule metabolic process	Cellular Component;Cellular Component;Biological Process;Molecular Function;Biological Process;Molecular Function;Biological Process	EC:2.7.1.33	Pantothenate kinase	IPR002791;noIPR;noIPR;IPR004567;IPR015844;IPR035073;IPR004567;noIPR;noIPR;noIPR;noIPR;noIPR;noIPR;noIPR;IPR043129;IPR036075;IPR043129	DOMAIN;DOMAIN;DOMAIN;FAMILY;FAMILY;HOMOLOGOUS_SUPERFAMILY;FAMILY;FAMILY;FAMILY;FAMILY;FAMILY;FAMILY;FAMILY;FAMILY;HOMOLOGOUS_SUPERFAMILY;HOMOLOGOUS_SUPERFAMILY;HOMOLOGOUS_SUPERFAMILY	Domain of unknown function DUF89;Domain of unknown function DUF89;Domain of unknown function DUF89;Type II pantothenate kinase;Pantothenate kinase, acetyl-CoA regulated, two-domain type;At2g17340, three-helix bundle domain;Type II pantothenate kinase;Type II pantothenate kinase;Type II pantothenate kinase;Type II pantothenate kinase;Type II pantothenate kinase;Type II pantothenate kinase;Type II …	PF01937 (PFAM);G3DSA:3.30.420.510 (GENE3D);G3DSA:1.10.8.780 (GENE3D);PF03630 (PFAM);PIRSF036939 (PIRSF);G3DSA:1.20.1700.10 (GENE3D);TIGR00555 (TIGRFAM);G3DSA:3.30.420.40 (GENE3D);mobidb-lite (MOBIDB_LITE);mobidb-lite (MOBIDB_LITE);mobidb-lite (MOBIDB_LITE);mobidb-lite (MOBIDB_LITE);PTHR12280 (PANTHER);PTHR12280:SF39 (PANTHER);SSF53067 (SUPERFAMILY);SSF111321 (SUPERFAMILY);SSF53067 (SUPERFAMILY)		3.76731	0	0	0.443471	0	2.88109	0	1.77244	0	0	1.41622	0	0	0.414075	7.80545	8.20735	0	0	0	2.61647	0.657415	3.72636	0	6.34259	0.52794	4.93978	6.60875	2.80002	0.208274	0.181704	2.07053	1.39162	7.96089	5.93472	5.11583
tan	CYE_r3.1SPE5_g023370.1	homeotic protein female sterile	0	0.7322	GO:0006259;GO:0006950;GO:0016301;GO:0051276	DNA metabolic process;response to stress;kinase activity;chromosome organization	Biological Process;Biological Process;Molecular Function;Biological Process			IPR012442;noIPR;noIPR;noIPR;noIPR;noIPR;noIPR;noIPR	FAMILY;FAMILY;FAMILY;FAMILY;FAMILY;FAMILY;FAMILY;FAMILY	Protein of unknown function DUF1645, plant;Protein of unknown function DUF1645, plant;Protein of unknown function DUF1645, plant;Protein of unknown function DUF1645, plant;Protein of unknown function DUF1645, plant;Protein of unknown function DUF1645, plant;Protein of unknown function DUF1645, plant;Protein of unknown function DUF1645, plant	PF07816 (PFAM);mobidb-lite (MOBIDB_LITE);mobidb-lite (MOBIDB_LITE);mobidb-lite (MOBIDB_LITE);mobidb-lite (MOBIDB_LITE);mobidb-lite (MOBIDB_LITE);PTHR33095 (PANTHER);PTHR33095:SF23 (PANTHER)		59.4375	8.32199	9.20823	6.81513	3.50984	3.86454	2.48511	4.40295	3.48443	4.40001	5.68883	5.26402	19.4476	12.5984	20.3756	36.2683	3.62516	4.62061	0	2.49182	0	0.527958	7.33887	1.46227	0	9.07894	18.2003	5.74367	3.16135	3.7182	1.6536	5.15886	3.55227	3.46952	7.74839
tan	CYE_r3.1SPE5_g025400.1	unnamed product	0	0.8834	GO:0005575	cellular_component	Cellular Component			noIPR;noIPR	HOMOLOGOUS_SUPERFAMILY;HOMOLOGOUS_SUPERFAMILY	SNARE;SNARE	PTHR33133 (PANTHER);PTHR33133:SF3 (PANTHER)		46.748	6.77119	8.92176	5.87343	8.96984	2.2881	0	3.97737	1.22177	0	0.934513	0	0	10.7345	7.68799	16.3262	6.63191	9.16202	4.4321	11.6322	6.11203	7.24387	0.99645	6.31816	0	23.7444	13.1375	3.20293	8.64963	8.50263	5.71573	2.35554	1.56085	1.91913	0.906666
tan	CYE_r3.1SPE5_g025970.1	respiratory burst oxidase homolog protein F-like isoform X1	0	0.9232	GO:0005886;GO:0016491;GO:0043167	plasma membrane;oxidoreductase activity;ion binding	Cellular Component;Molecular Function;Molecular Function	EC:1.6.3.1;EC:1.11.1	NAD(P)H oxidase (H(2)O(2)-forming);Acting on a peroxide as acceptor	IPR000778;IPR039261;IPR013121;IPR013623;noIPR;noIPR;IPR013112;IPR013130;noIPR;noIPR;noIPR;noIPR;IPR002048;IPR002048;IPR017927;noIPR;IPR011992;IPR017938;IPR039261	FAMILY;HOMOLOGOUS_SUPERFAMILY;DOMAIN;DOMAIN;DOMAIN;DOMAIN;DOMAIN;DOMAIN;DOMAIN;DOMAIN;DOMAIN;DOMAIN;DOMAIN;DOMAIN;DOMAIN;DOMAIN;HOMOLOGOUS_SUPERFAMILY;HOMOLOGOUS_SUPERFAMILY;HOMOLOGOUS_SUPERFAMILY	Cytochrome b245, heavy chain;Ferredoxin-NADP reductase (FNR), nucleotide-binding domain;Ferric reductase, NAD binding domain;NADPH oxidase Respiratory burst;NADPH oxidase Respiratory burst;NADPH oxidase Respiratory burst;FAD-binding 8;Ferric reductase transmembrane component-like domain;Ferric reductase transmembrane component-like domain;Ferric reductase transmembrane component-like domain;Ferri…	PR00466 (PRINTS);G3DSA:3.40.50.80 (GENE3D);PF08030 (PFAM);PF08414 (PFAM);G3DSA:2.40.30.10 (GENE3D);G3DSA:1.10.238.10 (GENE3D);PF08022 (PFAM);PF01794 (PFAM)/SFLDG01169 (SFLD);mobidb-lite (MOBIDB_LITE);mobidb-lite (MOBIDB_LITE);PTHR11972 (PANTHER);PTHR11972:SF127 (PANTHER);PS50222 (PROSITE_PROFILES);PS50222 (PROSITE_PROFILES);PS51384 (PROSITE_PROFILES);cd06186 (CDD);SSF47473 (SUPERFAMILY);SSF63380 …		72.142	0.200216	3.38339	0	0	0	0	0	0	0	0	0	0	5.79965	18.1909	26.2839	0	0	0	0	0	0	0	0	0	9.04025	12.3226	0	0	0	0	0	0	0	0
tan	CYE_r3.1SPE5_g027140.1	putative inactive tRNA-specific adenosine deaminase-like protein 3-like isoform X1	1e-94	0.8134	GO:0005575	cellular_component	Cellular Component			noIPR;noIPR;noIPR;noIPR	HOMOLOGOUS_SUPERFAMILY;HOMOLOGOUS_SUPERFAMILY;HOMOLOGOUS_SUPERFAMILY;HOMOLOGOUS_SUPERFAMILY	Cyclophilin-like domain superfamily;Cyclophilin-like domain superfamily;Cyclophilin-like domain superfamily;Cyclophilin-like domain superfamily	mobidb-lite (MOBIDB_LITE);mobidb-lite (MOBIDB_LITE);PTHR33237:SF26 (PANTHER);PTHR33237 (PANTHER)		10.0878	2.46282	1.51967	2.95288	3.40874	1.6593	3.26161	0	4.11258	0	4.0879	8.0078	0.480557	2.38852	9.41778	0	0	2.44975	7.99622	0	0	2.2393	4.94588	0	3.07991	3.13122	1.95379	0	0	0	2.43636	0	1.29166	3.14105	3.45512
tan	CYE_r3.1SPE5_g028870.1	NDR1/HIN1-like protein 6	0	0.8267	GO:0005575;GO:0043167	cellular_component;ion binding	Cellular Component;Molecular Function			IPR004864;noIPR;noIPR;noIPR;noIPR	DOMAIN;DOMAIN;DOMAIN;DOMAIN;DOMAIN	Late embryogenesis abundant protein, LEA_2 subgroup;Late embryogenesis abundant protein, LEA_2 subgroup;Late embryogenesis abundant protein, LEA_2 subgroup;Late embryogenesis abundant protein, LEA_2 subgroup;Late embryogenesis abundant protein, LEA_2 subgroup	PF03168 (PFAM);mobidb-lite (MOBIDB_LITE);mobidb-lite (MOBIDB_LITE);PTHR31852:SF195 (PANTHER);PTHR31852 (PANTHER)		3.53899	0	0	0.36254	0	0	0	3.2211	3.2107	0.955203	0	0	4.86553	0.776341	2.17082	0	0	0	0	0	0	0	0	1.61838	0	2.77909	0	0	1.17142	0	0	0	0.098175	0.110473	0
tan	CYE_r3.1SPE6_g002540.1	ABC transporter G family member 26	0	0.9585	GO:0005575;GO:0016887;GO:0043167	cellular_component;ATPase activity;ion binding	Cellular Component;Molecular Function;Molecular Function	EC:3.6.1.3;EC:3.6.1.15	Adenosinetriphosphatase;Nucleoside-triphosphate phosphatase	noIPR;IPR013525;IPR003439;noIPR;noIPR;noIPR;IPR003439;IPR027417	FAMILY;DOMAIN;DOMAIN;DOMAIN;DOMAIN;DOMAIN;DOMAIN;HOMOLOGOUS_SUPERFAMILY	WEB family;ABC-2 type transporter;ABC transporter-like;ABC transporter-like;ABC transporter-like;ABC transporter-like;ABC transporter-like;P-loop containing nucleoside triphosphate hydrolase	G3DSA:3.40.50.300 (GENE3D);PF01061 (PFAM);PF00005 (PFAM);mobidb-lite (MOBIDB_LITE);PTHR48041:SF19 (PANTHER);PTHR48041 (PANTHER);PS50893 (PROSITE_PROFILES);SSF52540 (SUPERFAMILY)	Transporter and aquaporin genes	208.776	6.58292	0	0	0	0	0	0	0	0	0	0	0.644332	19.2082	53.8111	97.3798	11.5934	6.13279	0	4.72027	0	0	0	0	0	43.0296	33.9665	12.6705	0	2.02791	0	0	0.065983	0	0
tan	CYE_r3.1SPE6_g002580.1	E3 ubiquitin-protein ligase At1g63170-like	0	0.9606	GO:0005575	cellular_component	Cellular Component			IPR013083;IPR001841;noIPR;noIPR;IPR001841;noIPR	HOMOLOGOUS_SUPERFAMILY;DOMAIN;DOMAIN;DOMAIN;DOMAIN;DOMAIN	Zinc finger, RING/FYVE/PHD-type;Zinc finger, RING-type;Zinc finger, RING-type;Zinc finger, RING-type;Zinc finger, RING-type;Zinc finger, RING-type	G3DSA:3.30.40.10 (GENE3D);PF13639 (PFAM);PTHR46225 (PANTHER);PTHR46225:SF1 (PANTHER);PS50089 (PROSITE_PROFILES);SSF57850 (SUPERFAMILY)		11.2781	0	3.03343	4.72233	2.75138	0	1.58798	1.34891	0.5751	0.634193	0	0.59843	7.2916	4.51823	0.413654	4.05861	0	0	0	1.60221	0	1.55002	0	0.925157	0	7.51652	1.73149	1.43172	1.33636	0	0.509691	0	1.39825	1.39247	1.08631
tan	CYE_r3.1SPE6_g003110.1	transcription factor MYB80	0	0.947	GO:0000003;GO:0003677;GO:0005634;GO:0048856	reproduction;DNA binding;nucleus;anatomical structure development	Biological Process;Molecular Function;Cellular Component;Biological Process			noIPR;noIPR;IPR001005;noIPR;noIPR;noIPR;noIPR;noIPR;IPR017930;IPR017930;IPR001005;IPR001005;IPR009057	HOMOLOGOUS_SUPERFAMILY;HOMOLOGOUS_SUPERFAMILY;DOMAIN;DOMAIN;DOMAIN;DOMAIN;DOMAIN;DOMAIN;DOMAIN;DOMAIN;DOMAIN;DOMAIN;HOMOLOGOUS_SUPERFAMILY	Cytochrome P450 superfamily;Cytochrome P450 superfamily;SANT/Myb domain;SANT/Myb domain;SANT/Myb domain;SANT/Myb domain;SANT/Myb domain;SANT/Myb domain;Myb domain;Myb domain;SANT/Myb domain;SANT/Myb domain;Homeobox-like domain superfamily	G3DSA:1.10.10.60 (GENE3D);G3DSA:1.10.10.60 (GENE3D);PF00249 (PFAM);mobidb-lite (MOBIDB_LITE);mobidb-lite (MOBIDB_LITE);mobidb-lite (MOBIDB_LITE);PTHR47994:SF2 (PANTHER);PTHR47994 (PANTHER);PS51294 (PROSITE_PROFILES);PS51294 (PROSITE_PROFILES);cd00167 (CDD);cd00167 (CDD);SSF46689 (SUPERFAMILY)	Transcription factor genes	43.0482	0	1.81407	0	0.444233	0	0	0	0	0	1.73272	0.451027	0	8.71648	7.51162	12.4998	0	2.38977	0	0	0	0	0	0	0	23.2772	3.07376	0	0	0	0	0	0.919571	0.900722	0
tan	CYE_r3.1SPE6_g013020.1	histidine-containing phosphotransfer protein 2-like	9.2e-104	0.8519	GO:0005634;GO:0005737;GO:0006464;GO:0007165;GO:0016301;GO:0019899	nucleus;cytoplasm;cellular protein modification process;signal transduction;kinase activity;enzyme binding	Cellular Component;Cellular Component;Biological Process;Biological Process;Molecular Function;Molecular Function			IPR036641;noIPR;noIPR;IPR036641	HOMOLOGOUS_SUPERFAMILY;HOMOLOGOUS_SUPERFAMILY;HOMOLOGOUS_SUPERFAMILY;HOMOLOGOUS_SUPERFAMILY	HPT domain superfamily;HPT domain superfamily;HPT domain superfamily;HPT domain superfamily	G3DSA:1.20.120.160 (GENE3D);PTHR28242 (PANTHER);PTHR28242:SF30 (PANTHER);SSF47226 (SUPERFAMILY)		29.5194	0	1.91439	0	0	0	0	0	0	0	0	0	6.41889	16.814	7.23324	17.0062	0	0	0	0	0	0	0	0	0	3.05008	2.52586	0	0	0	0	0	0	0	0
tan	CYE_r3.1SPE6_g014550.1	F-box protein At2g27310-like	0	0.889	GO:0005575	cellular_component	Cellular Component			noIPR;noIPR;IPR036047	HOMOLOGOUS_SUPERFAMILY;HOMOLOGOUS_SUPERFAMILY;HOMOLOGOUS_SUPERFAMILY	Protein kinase-like domain superfamily;Protein kinase-like domain superfamily;F-box-like domain superfamily	G3DSA:1.20.1280.50 (GENE3D);PTHR33736 (PANTHER);SSF81383 (SUPERFAMILY)		32.7365	1.65575	2.68155	1.58625	0.554955	0.236094	0.225015	0.455644	0	0.504759	0.209829	1.42827	0	5.94312	8.24666	11.1933	1.11515	0	0	1.00441	0	0.974446	0	0	2.22034	5.53574	2.31766	0	0	0	0.546578	0	0	0.321878	0.704108
tan	CYE_r3.1SPE6_g015720.1	protein STRICTOSIDINE SYNTHASE-LIKE 3	0	0.9693	GO:0005773;GO:0009058;GO:0016829	vacuole;biosynthetic process;lyase activity	Cellular Component;Biological Process;Molecular Function	EC:4.3.3.2	Strictosidine synthase	IPR011042;IPR018119;noIPR;noIPR;noIPR	HOMOLOGOUS_SUPERFAMILY;DOMAIN;DOMAIN;DOMAIN;DOMAIN	Six-bladed beta-propeller, TolB-like;Strictosidine synthase, conserved region;Strictosidine synthase, conserved region;Strictosidine synthase, conserved region;Strictosidine synthase, conserved region	G3DSA:2.120.10.30 (GENE3D);PF03088 (PFAM);PTHR10426:SF98 (PANTHER);PTHR10426 (PANTHER);SSF63829 (SUPERFAMILY)		293.166	49.0801	63.9172	31.5713	29.6303	32.0643	34.0231	36.6494	19.3778	10.4282	8.42685	15.0604	131.149	80.5809	105.869	149.919	0	47.0102	0	30.0603	0	21.5644	26.7669	20.3335	15.0566	302.15	89.0748	45.7216	33.2234	30.7271	24.6721	27.617	12.2847	6.7217	21.5766
tan	CYE_r3.1SPE7_g000490.1	uncharacterized acetyltransferase At3g50280	2.3e-17	0.8666	GO:0016746	transferase activity, transferring acyl groups	Molecular Function			IPR003480	FAMILY	Transferase	PF02458 (PFAM)		106.781	8.43061	0.210845	0	0	0	0	0	0	0	1.47972	0	130.698	59.262	21.1807	73.0526	0	0	0	0	0	0	0	0	0	98.87	7.59097	19.6007	0	0	0	0	0	0	0
tan	CYE_r3.1SPE7_g003830.1	probable glycosyltransferase At5g03795	0	0.8974	GO:0005575;GO:0006464;GO:0009058;GO:0016757	cellular_component;cellular protein modification process;biosynthetic process;transferase activity, transferring glycosyl groups	Cellular Component;Biological Process;Biological Process;Molecular Function	EC:2.4.2.41	Xylogalacturonan beta-1,3-xylosyltransferase	IPR040911;noIPR;noIPR;noIPR;IPR004263	DOMAIN;DOMAIN;DOMAIN;DOMAIN;FAMILY	Exostosin, GT47 domain;Exostosin, GT47 domain;Exostosin, GT47 domain;Exostosin, GT47 domain;Exostosin-like	PF03016 (PFAM);mobidb-lite (MOBIDB_LITE);mobidb-lite (MOBIDB_LITE);PTHR11062:SF206 (PANTHER);PTHR11062 (PANTHER)		16.9154	0	0	0	0	0	0	0	0	0	0	0	0	1.78813	2.94798	6.13845	0	1.96313	0	0.616552	0.630878	0	0	0	0	5.72041	2.42502	2.65664	0	0	2.22462	0.365306	1.4383	1.88484	4.3581
tan	CYE_r3.1SPE7_g004730.1	uncharacterized protein LOC110753562	1e-106	0.8468											12.4354	0	0	0	0	0.647648	0	0	0	0.353168	0.148677	0	0	0	26.986	28.6875	0	4.18158	0	0	0	0	0	0	0	6.74268	0	0	0	0	0	0	0	0	0
tan	CYE_r3.1SPE7_g006040.1	golgin family A protein	0	0.927	GO:0005886	plasma membrane	Cellular Component			noIPR;noIPR;noIPR;noIPR;noIPR;noIPR;noIPR;noIPR;noIPR;noIPR;IPR043424;noIPR	FAMILY;FAMILY;FAMILY;FAMILY;FAMILY;FAMILY;FAMILY;FAMILY;FAMILY;FAMILY;FAMILY;FAMILY	DNA-directed RNA polymerase, subunit 2;DNA-directed RNA polymerase, subunit 2;DNA-directed RNA polymerase, subunit 2;DNA-directed RNA polymerase, subunit 2;DNA-directed RNA polymerase, subunit 2;DNA-directed RNA polymerase, subunit 2;DNA-directed RNA polymerase, subunit 2;DNA-directed RNA polymerase, subunit 2;DNA-directed RNA polymerase, subunit 2;DNA-directed RNA polymerase, subunit 2;Protein B…	mobidb-lite (MOBIDB_LITE);mobidb-lite (MOBIDB_LITE);mobidb-lite (MOBIDB_LITE);mobidb-lite (MOBIDB_LITE);mobidb-lite (MOBIDB_LITE);mobidb-lite (MOBIDB_LITE);mobidb-lite (MOBIDB_LITE);mobidb-lite (MOBIDB_LITE);mobidb-lite (MOBIDB_LITE);mobidb-lite (MOBIDB_LITE);PTHR31071 (PANTHER);PTHR31071:SF7 (PANTHER)		8.64093	6.0091	4.43252	2.55511	6.28952	5.78209	6.24934	2.25916	3.98314	5.44372	3.99913	4.09138	9.68957	3.1829	5.58812	5.46944	0	1.0752	2.81877	6.44823	1.29402	3.79958	6.72087	5.52598	3.51281	14.863	8.41265	4.10108	3.4481	3.46086	4.91531	4.47949	6.3745	3.6846	6.95567
tan	CYE_r3.1SPE7_g007710.1	fatty acyl-CoA reductase 2	0	0.9321	GO:0006629;GO:0006790;GO:0009058;GO:0009536;GO:0016491;GO:0019748;GO:0022607;GO:0034641;GO:0044281;GO:0048646	lipid metabolic process;sulfur compound metabolic process;biosynthetic process;plastid;oxidoreductase activity;secondary metabolic process;cellular component assembly;cellular nitrogen compound metabolic process;small molecule metabolic process;anatomical structure formation involved in morphogenesis	Biological Process;Biological Process;Biological Process;Cellular Component;Molecular Function;Biological Process;Biological Process;Biological Process;Biological Process;Biological Process	EC:1.2.1.84	Alcohol-forming fatty acyl-CoA reductase	IPR033640;IPR013120;IPR026055;noIPR;IPR033640;noIPR;IPR036291	DOMAIN;DOMAIN;FAMILY;FAMILY;DOMAIN;DOMAIN;HOMOLOGOUS_SUPERFAMILY	Fatty acyl-CoA reductase, C-terminal;Fatty acyl-coenzyme A reductase, NAD-binding domain;Fatty acyl-CoA reductase;Fatty acyl-CoA reductase;Fatty acyl-CoA reductase, C-terminal;Fatty acyl-CoA reductase, C-terminal;NAD(P)-binding domain superfamily	PF03015 (PFAM);PF07993 (PFAM);PTHR11011 (PANTHER);PTHR11011:SF68 (PANTHER);cd09071 (CDD);cd05236 (CDD);SSF51735 (SUPERFAMILY)		204.813	21.1445	52.5198	1.08948	0.766831	0.763252	3.19877	1.5564	4.82615	0	1.48455	0	0	2.65289	8.39667	118.557	25.608	10.2724	0	21.4777	2.14099	4.0087	3.11164	3.59349	0	81.7652	116.57	26.364	2.51645	8.52871	0	1.38458	0.182629	0.291843	0.121988
tan	CYE_r3.1SPE7_g008390.1	homeobox-leucine zipper protein HOX11	0	0.9005	GO:0003677;GO:0003700;GO:0005634;GO:0009058;GO:0034641	DNA binding;DNA-binding transcription factor activity;nucleus;biosynthetic process;cellular nitrogen compound metabolic process	Molecular Function;Molecular Function;Cellular Component;Biological Process;Biological Process			IPR006712;IPR003106;IPR001356;noIPR;noIPR;noIPR;noIPR;noIPR;noIPR;noIPR;noIPR;noIPR;noIPR;IPR001356;IPR001356;IPR009057	DOMAIN;DOMAIN;DOMAIN;DOMAIN;DOMAIN;DOMAIN;DOMAIN;DOMAIN;DOMAIN;DOMAIN;DOMAIN;DOMAIN;DOMAIN;DOMAIN;DOMAIN;HOMOLOGOUS_SUPERFAMILY	HD-ZIP protein, N-terminal;Leucine zipper, homeobox-associated;Homeobox domain;Homeobox domain;Homeobox domain;Homeobox domain;Homeobox domain;Homeobox domain;Homeobox domain;Homeobox domain;Homeobox domain;Homeobox domain;Homeobox domain;Homeobox domain;Homeobox domain;Homeobox-like domain superfamily	PF04618 (PFAM);PF02183 (PFAM);PF00046 (PFAM);G3DSA:1.10.10.60 (GENE3D);mobidb-lite (MOBIDB_LITE);mobidb-lite (MOBIDB_LITE);mobidb-lite (MOBIDB_LITE);mobidb-lite (MOBIDB_LITE);mobidb-lite (MOBIDB_LITE);mobidb-lite (MOBIDB_LITE);mobidb-lite (MOBIDB_LITE);PTHR45714:SF15 (PANTHER);PTHR45714 (PANTHER);PS50071 (PROSITE_PROFILES);cd00086 (CDD);SSF46689 (SUPERFAMILY)		7.60122	4.56742	4.6041	0.912586	0.180936	2.51183	0.271373	0	0.432899	0	0.319533	1.63884	0	0	0	6.39141	0	0	0	1.14064	0.636525	1.31673	0	0.685453	0	6.10036	5.2849	0	0	0	0.694562	0.790444	0.215202	1.04512	1.55841
tan	CYE_r3.1SPE7_g010100.1	HTH-type transcriptional regulator	2.3e-111	0.9285						IPR025322;noIPR;noIPR	FAMILY;FAMILY;FAMILY	Protein of unknown function DUF4228, plant;Protein of unknown function DUF4228, plant;Protein of unknown function DUF4228, plant	PF14009 (PFAM);PTHR33052 (PANTHER);PTHR33052:SF15 (PANTHER)	Transcription factor genes	8.4821	6.2865	5.69121	8.91367	11.6135	5.90304	14.6977	7.00954	6.43375	2.80495	5.85657	6.35968	22.0913	3.51856	8.81025	15.2091	0	0	0	12.6391	2.16405	9.99151	11.6977	13.7573	0	12.8525	4.52267	0	6.9154	3.79472	3.09465	3.41884	7.93462	5.40053	8.7748
tan	CYE_r3.1SPE7_g011500.1	peroxidase 72-like	0	0.956	GO:0003735;GO:0005576;GO:0005840;GO:0006412;GO:0006950;GO:0009056;GO:0016491;GO:0043167	structural constituent of ribosome;extracellular region;ribosome;translation;response to stress;catabolic process;oxidoreductase activity;ion binding	Molecular Function;Cellular Component;Cellular Component;Biological Process;Biological Process;Biological Process;Molecular Function;Molecular Function	EC:1.11.1	Acting on a peroxide as acceptor	IPR002016;IPR000823;noIPR;IPR002016;noIPR;noIPR;noIPR;IPR002016;IPR033905;IPR010255	DOMAIN;FAMILY;FAMILY;DOMAIN;DOMAIN;DOMAIN;DOMAIN;DOMAIN;DOMAIN;HOMOLOGOUS_SUPERFAMILY	Haem peroxidase;Plant peroxidase;Plant peroxidase;Haem peroxidase;Haem peroxidase;Haem peroxidase;Haem peroxidase;Haem peroxidase;Secretory peroxidase;Haem peroxidase superfamily	PR00458 (PRINTS);PR00461 (PRINTS);G3DSA:1.10.520.10 (GENE3D);PF00141 (PFAM);G3DSA:1.10.420.10 (GENE3D);PTHR31388:SF188 (PANTHER);PTHR31388 (PANTHER);PS50873 (PROSITE_PROFILES);cd00693 (CDD);SSF48113 (SUPERFAMILY)		42.4348	10.1149	5.42076	1.97758	1.28658	0	0	0.452733	0.413853	0	0	0	103.471	48.2025	43.3215	24.1407	5.91592	4.04243	0	4.80285	0	0	0	1.52403	0	96.7602	24.0664	7.88156	5.11603	0	1.62835	1.32368	1.1404	1.44308	2.31267
tan	CYE_r3.1SPE7_g014250.1	putative pectinesterase 63	0	0.8766	GO:0003674;GO:0005975;GO:0009056;GO:0071554	molecular_function;carbohydrate metabolic process;catabolic process;cell wall organization or biogenesis	Molecular Function;Biological Process;Biological Process;Biological Process	EC:3.1.1.11;EC:3.1.1.1	Pectinesterase;Carboxylesterase	IPR012334;IPR000070;noIPR;noIPR;IPR011050	HOMOLOGOUS_SUPERFAMILY;DOMAIN;DOMAIN;DOMAIN;HOMOLOGOUS_SUPERFAMILY	Pectin lyase fold;Pectinesterase, catalytic;Pectinesterase, catalytic;Pectinesterase, catalytic;Pectin lyase fold/virulence factor	G3DSA:2.160.20.10 (GENE3D);PF01095 (PFAM);PTHR31321 (PANTHER);PTHR31321:SF30 (PANTHER);SSF51126 (SUPERFAMILY)	Cell wall-related genes	18.6694	0.401532	0.310887	0	0.819114	0.347758	0	0.112973	0	0	0	0.156764	0	0	8.64085	5.67099	5.32809	0	0	1.27972	0	0	0	0	0	4.47399	3.59227	0	0	0	0	0.379112	0	0	3.4136
tan	CYE_r3.1SPE7_g014270.1	respiratory burst oxidase homolog protein E	0	0.9297	GO:0005886;GO:0016491;GO:0043167	plasma membrane;oxidoreductase activity;ion binding	Cellular Component;Molecular Function;Molecular Function	EC:1.6.3.1;EC:1.11.1	NAD(P)H oxidase (H(2)O(2)-forming);Acting on a peroxide as acceptor	IPR000778;IPR013121;noIPR;IPR013112;IPR013130;noIPR;IPR013623;noIPR;noIPR;noIPR;noIPR;noIPR;IPR002048;IPR017927;IPR002048;noIPR;IPR002048;IPR017938;IPR039261;IPR011992	FAMILY;DOMAIN;DOMAIN;DOMAIN;DOMAIN;DOMAIN;DOMAIN;DOMAIN;DOMAIN;DOMAIN;DOMAIN;DOMAIN;DOMAIN;DOMAIN;DOMAIN;DOMAIN;DOMAIN;HOMOLOGOUS_SUPERFAMILY;HOMOLOGOUS_SUPERFAMILY;HOMOLOGOUS_SUPERFAMILY	Cytochrome b245, heavy chain;Ferric reductase, NAD binding domain;Ferric reductase, NAD binding domain;FAD-binding 8;Ferric reductase transmembrane component-like domain;Ferric reductase transmembrane component-like domain;NADPH oxidase Respiratory burst;NADPH oxidase Respiratory burst;NADPH oxidase Respiratory burst;NADPH oxidase Respiratory burst;NADPH oxidase Respiratory burst;NADPH oxidase Re…	PR00466 (PRINTS);PF08030 (PFAM);G3DSA:2.40.30.10 (GENE3D);PF08022 (PFAM);PF01794 (PFAM);G3DSA:1.10.238.10 (GENE3D);PF08414 (PFAM)/SFLDG01169 (SFLD);mobidb-lite (MOBIDB_LITE);mobidb-lite (MOBIDB_LITE);mobidb-lite (MOBIDB_LITE);PTHR11972 (PANTHER);PTHR11972:SF44 (PANTHER);PS50222 (PROSITE_PROFILES);PS51384 (PROSITE_PROFILES);PS50222 (PROSITE_PROFILES);cd06186 (CDD);cd00051 (CDD);SSF63380 (SUPERFAMI…		16.6718	0	0.148934	0	0	0	0	0	0	0	0	0	2.98152	0.878591	1.06675	5.3566	0	0	0	0	0	0	0	0	0	4.22632	0.323128	0	0	0	0.420438	0	0.148141	0.704571	0.662146
tan	CYE_r3.1SPE7_g014640.1	flavonoid 3'-monooxygenase-like	0	0.9396	GO:0016491;GO:0043167	oxidoreductase activity;ion binding	Molecular Function;Molecular Function			IPR002401;IPR001128;IPR001128;IPR036396;noIPR;noIPR;IPR036396	FAMILY;FAMILY;FAMILY;HOMOLOGOUS_SUPERFAMILY;HOMOLOGOUS_SUPERFAMILY;HOMOLOGOUS_SUPERFAMILY;HOMOLOGOUS_SUPERFAMILY	Cytochrome P450, E-class, group I;Cytochrome P450;Cytochrome P450;Cytochrome P450 superfamily;Cytochrome P450 superfamily;Cytochrome P450 superfamily;Cytochrome P450 superfamily	PR00463 (PRINTS);PR00385 (PRINTS);PF00067 (PFAM);G3DSA:1.10.630.10 (GENE3D);PTHR47944 (PANTHER);PTHR47944:SF5 (PANTHER);SSF48264 (SUPERFAMILY)		5.32312	1.88152	1.96788	1.24863	1.26093	2.16815	1.25291	1.4762	0.902748	2.09768	2.43625	2.22025	4.5699	3.22215	3.0033	2.86654	2.46702	0	2.47305	1.10735	0	0	0	0	0	10.4868	2.90861	0	1.08043	0	2.46704	0	0.873793	1.24496	2.64563
tan	CYE_r3.1SPE7_g017970.1	omega-hydroxypalmitate O-feruloyl transferase	0	0.922	GO:0005575;GO:0016746;GO:0022857	cellular_component;transferase activity, transferring acyl groups;transmembrane transporter activity	Cellular Component;Molecular Function;Molecular Function	EC:2.3.1.188	Omega-hydroxypalmitate O-feruloyl transferase	IPR003480;IPR023213;IPR023213;noIPR;noIPR	FAMILY;HOMOLOGOUS_SUPERFAMILY;HOMOLOGOUS_SUPERFAMILY;HOMOLOGOUS_SUPERFAMILY;HOMOLOGOUS_SUPERFAMILY	Transferase;Chloramphenicol acetyltransferase-like domain superfamily;Chloramphenicol acetyltransferase-like domain superfamily;Chloramphenicol acetyltransferase-like domain superfamily;Chloramphenicol acetyltransferase-like domain superfamily	PF02458 (PFAM);G3DSA:3.30.559.10 (GENE3D);G3DSA:3.30.559.10 (GENE3D);PTHR31642:SF50 (PANTHER);PTHR31642 (PANTHER)		310.215	19.5587	19.461	0.111637	0.144403	0.017842	0.092405	0.07457	0.003584	0.01278	0.622629	0.004447	0	48.5835	263.312	151.179	23.3202	32.6339	0	10.2562	0	0.353869	0	0.326696	0	88.8532	55.3557	28.7723	0	5.81501	0	0	0.799708	1.62414	0
tan	CYE_r3.1SPE8_g002450.1	bidirectional sugar transporter SWEET1-like	2.5e-177	0.8772	GO:0005886;GO:0022857	plasma membrane;transmembrane transporter activity	Cellular Component;Molecular Function			noIPR;IPR004316;noIPR;noIPR;noIPR;noIPR;IPR018180	HOMOLOGOUS_SUPERFAMILY;FAMILY;FAMILY;FAMILY;FAMILY;FAMILY;FAMILY	Ribonuclease H-like superfamily;SWEET sugar transporter;SWEET sugar transporter;SWEET sugar transporter;SWEET sugar transporter;SWEET sugar transporter;Sugar transporter SWEET1a	G3DSA:1.20.1280.290 (GENE3D);PF03083 (PFAM);mobidb-lite (MOBIDB_LITE);mobidb-lite (MOBIDB_LITE);mobidb-lite (MOBIDB_LITE);PTHR10791 (PANTHER);PTHR10791:SF155 (PANTHER)	Transporter and aquaporin genes	65.7856	31.4831	9.07956	7.50052	6.09425	6.33809	7.66548	5.27995	6.43317	1.38936	9.66206	30.1887	101.356	51.458	65.0155	28.7207	23.7328	17.3148	5.78591	21.8119	7.92704	8.5441	5.20329	5.22303	15.265	107.811	29.1498	35.7033	26.0364	28.4409	12.4677	7.14644	17.8536	13.1588	26.1444
tan	CYE_r3.1SPE8_g003310.1	carbonic anhydrase 2-like	0	0.9189	GO:0005575;GO:0008150;GO:0016829;GO:0043167	cellular_component;biological_process;lyase activity;ion binding	Cellular Component;Biological Process;Molecular Function;Molecular Function	EC:4.2.1.1	Carbonic anhydrase	IPR001765;IPR036874;noIPR;noIPR;noIPR;IPR036874	FAMILY;HOMOLOGOUS_SUPERFAMILY;HOMOLOGOUS_SUPERFAMILY;HOMOLOGOUS_SUPERFAMILY;HOMOLOGOUS_SUPERFAMILY;HOMOLOGOUS_SUPERFAMILY	Carbonic anhydrase;Carbonic anhydrase superfamily;Carbonic anhydrase superfamily;Carbonic anhydrase superfamily;Carbonic anhydrase superfamily;Carbonic anhydrase superfamily	PF00484 (PFAM);G3DSA:3.40.1050.10 (GENE3D);PTHR11002 (PANTHER);PTHR11002:SF45 (PANTHER);cd00884 (CDD);SSF53056 (SUPERFAMILY)		18.904	14.7332	5.22148	2.39653	0.590931	0.950134	0.457947	0.892839	0.049537	0	0.640222	0	22.2309	6.0622	10.9519	3.92745	2.21101	10.644	0	0.889717	0	0	0	0	0	5.96472	2.94118	0	1.42052	9.44063	0	0	0	0	0
tan	CYE_r3.1SPE8_g006190.1	nucleolar protein	1.8e-87	0.8382	GO:0005575	cellular_component	Cellular Component			noIPR;noIPR	HOMOLOGOUS_SUPERFAMILY;HOMOLOGOUS_SUPERFAMILY	Bulb-type lectin domain superfamily;Bulb-type lectin domain superfamily	PTHR33237 (PANTHER);PTHR33237:SF4 (PANTHER)		18.5417	0	2.29799	0	0	0.725576	0	0	0	0	0	0	0	7.77111	29.0711	19.0947	9.16606	0	0	0	0	0	0	0	0	1.64123	6.92729	6.86606	0	0	0	0	0	0	0
tan	CYE_r3.1SPE8_g025030.1	type III polyketide synthase B	0	0.9462	GO:0009058;GO:0016746;GO:0034641;GO:0044281	biosynthetic process;transferase activity, transferring acyl groups;cellular nitrogen compound metabolic process;small molecule metabolic process	Biological Process;Molecular Function;Biological Process;Biological Process			IPR011141;IPR016039;IPR001099;IPR012328;IPR016039;IPR011141;noIPR;noIPR;IPR016039;IPR016039	FAMILY;HOMOLOGOUS_SUPERFAMILY;DOMAIN;DOMAIN;HOMOLOGOUS_SUPERFAMILY;FAMILY;FAMILY;FAMILY;HOMOLOGOUS_SUPERFAMILY;HOMOLOGOUS_SUPERFAMILY	Polyketide synthase, type III;Thiolase-like;Chalcone/stilbene synthase, N-terminal;Chalcone/stilbene synthase, C-terminal;Thiolase-like;Polyketide synthase, type III;Polyketide synthase, type III;Polyketide synthase, type III;Thiolase-like;Thiolase-like	PIRSF000451 (PIRSF);G3DSA:3.40.47.10 (GENE3D);PF00195 (PFAM);PF02797 (PFAM);G3DSA:3.40.47.10 (GENE3D);PTHR11877 (PANTHER);PTHR11877:SF10 (PANTHER);cd00831 (CDD);SSF53901 (SUPERFAMILY);SSF53901 (SUPERFAMILY)		400.058	7.95112	6.59407	0	0	0	0	0	0	0	0	0	1.50371	42.8226	199.258	162.215	4.44703	23.8498	0	0	0	0	0	0	0	160.848	51.8406	5.85456	0	0	0	0	0	0.488985	0
tan	CYE_r3.1SPE8_g025600.1	cyanogenic beta-glucosidase-like	0	0.9238	GO:0005575;GO:0005975;GO:0006790;GO:0006950;GO:0009056;GO:0016798;GO:0019748;GO:0044281	cellular_component;carbohydrate metabolic process;sulfur compound metabolic process;response to stress;catabolic process;hydrolase activity, acting on glycosyl bonds;secondary metabolic process;small molecule metabolic process	Cellular Component;Biological Process;Biological Process;Biological Process;Biological Process;Molecular Function;Biological Process;Biological Process	EC:3.2.1.21	Beta-glucosidase	IPR001360;noIPR;IPR001360;noIPR;IPR001360;IPR017853	FAMILY;FAMILY;FAMILY;FAMILY;FAMILY;HOMOLOGOUS_SUPERFAMILY	Glycoside hydrolase family 1;Glycoside hydrolase family 1;Glycoside hydrolase family 1;Glycoside hydrolase family 1;Glycoside hydrolase family 1;Glycoside hydrolase superfamily	PR00131 (PRINTS);G3DSA:3.20.20.80 (GENE3D);PF00232 (PFAM);PTHR10353:SF240 (PANTHER);PTHR10353 (PANTHER);SSF51445 (SUPERFAMILY)		0	0	0	0	0	0	0	0	0	0	0	0	4.85148	3.3358	0	2.73054	0	0	0	0	0	0	0	0	0	9.678	0	0	0	0	0	2.04445	0	0.276448	0.089786
tan	CYE_r3.1SPE8_g027760.1	tetraketide alpha-pyrone reductase 1	0	0.9357	GO:0000003;GO:0005783;GO:0005829;GO:0009058;GO:0016491;GO:0022607;GO:0048646	reproduction;endoplasmic reticulum;cytosol;biosynthetic process;oxidoreductase activity;cellular component assembly;anatomical structure formation involved in morphogenesis	Biological Process;Cellular Component;Cellular Component;Biological Process;Molecular Function;Biological Process;Biological Process			IPR001509;noIPR;IPR033267;noIPR;noIPR;IPR036291	DOMAIN;DOMAIN;FAMILY;FAMILY;FAMILY;HOMOLOGOUS_SUPERFAMILY	NAD-dependent epimerase/dehydratase;NAD-dependent epimerase/dehydratase;Tetraketide alpha-pyrone reductase 1;Tetraketide alpha-pyrone reductase 1;Tetraketide alpha-pyrone reductase 1;NAD(P)-binding domain superfamily	PF01370 (PFAM);G3DSA:3.40.50.720 (GENE3D);PTHR10366:SF684 (PANTHER);PTHR10366 (PANTHER);cd08958 (CDD);SSF51735 (SUPERFAMILY)		166.233	29.7832	25.6594	0	0	0	0	0	0	0	0	0	54.9196	35.1246	116.616	28.77	8.74555	3.52093	0	0.64912	0	0	0	0	0	149.334	6.39481	0	0	0	0	0	0	0	0
tan	CYE_r3.1SPE8_g027780.1	tetraketide alpha-pyrone reductase 1	0	0.9304	GO:0000003;GO:0005783;GO:0005829;GO:0009058;GO:0016491;GO:0022607;GO:0048646	reproduction;endoplasmic reticulum;cytosol;biosynthetic process;oxidoreductase activity;cellular component assembly;anatomical structure formation involved in morphogenesis	Biological Process;Cellular Component;Cellular Component;Biological Process;Molecular Function;Biological Process;Biological Process			IPR001509;noIPR;noIPR;IPR033267;noIPR;IPR036291	DOMAIN;DOMAIN;DOMAIN;FAMILY;FAMILY;HOMOLOGOUS_SUPERFAMILY	NAD-dependent epimerase/dehydratase;NAD-dependent epimerase/dehydratase;NAD-dependent epimerase/dehydratase;Tetraketide alpha-pyrone reductase 1;Tetraketide alpha-pyrone reductase 1;NAD(P)-binding domain superfamily	PF01370 (PFAM);G3DSA:3.40.50.720 (GENE3D);PTHR10366 (PANTHER);PTHR10366:SF684 (PANTHER);cd08958 (CDD);SSF51735 (SUPERFAMILY)		12.1506	0	0	0	0	0	0	0	0	0	0	0	16.9592	0	38.2315	31.304	0	1.67874	0	0	0	0	0	0	0	0	0	0	0	0	0	0	0	0	0
tan	CYE_r3.1SPE8_g027980.1	acyl-coenzyme A thioesterase 9, mitochondrial	0	0.9542	GO:0006790;GO:0016853;GO:0034641;GO:0044281	sulfur compound metabolic process;isomerase activity;cellular nitrogen compound metabolic process;small molecule metabolic process	Biological Process;Molecular Function;Biological Process;Biological Process	EC:3.1.2.20	Acyl-CoA hydrolase	noIPR;noIPR;noIPR;noIPR;noIPR;noIPR;noIPR;noIPR;noIPR;IPR033120;IPR033120;IPR033120;IPR033120;noIPR;noIPR;noIPR;IPR029069;IPR029069;IPR029069;IPR029069	FAMILY;FAMILY;FAMILY;FAMILY;FAMILY;FAMILY;FAMILY;FAMILY;FAMILY;DOMAIN;DOMAIN;DOMAIN;DOMAIN;DOMAIN;DOMAIN;DOMAIN;HOMOLOGOUS_SUPERFAMILY;HOMOLOGOUS_SUPERFAMILY;HOMOLOGOUS_SUPERFAMILY;HOMOLOGOUS_SUPERFAMILY	UDP-glucuronosyl/UDP-glucosyltransferase;UDP-glucuronosyl/UDP-glucosyltransferase;UDP-glucuronosyl/UDP-glucosyltransferase;UDP-glucuronosyl/UDP-glucosyltransferase;UDP-glucuronosyl/UDP-glucosyltransferase;UDP-glucuronosyl/UDP-glucosyltransferase;UDP-glucuronosyl/UDP-glucosyltransferase;UDP-glucuronosyl/UDP-glucosyltransferase;UDP-glucuronosyl/UDP-glucosyltransferase;Hotdog acyl-CoA thioesterase (…	G3DSA:3.10.129.10 (GENE3D);G3DSA:3.10.129.10 (GENE3D);G3DSA:3.10.129.10 (GENE3D);mobidb-lite (MOBIDB_LITE);mobidb-lite (MOBIDB_LITE);PTHR12655 (PANTHER);PTHR12655:SF3 (PANTHER);PTHR12655:SF3 (PANTHER);PTHR12655 (PANTHER);PS51770 (PROSITE_PROFILES);PS51770 (PROSITE_PROFILES);PS51770 (PROSITE_PROFILES);PS51770 (PROSITE_PROFILES);cd03442 (CDD);cd03442 (CDD);cd03442 (CDD);SSF54637 (SUPERFAMILY);SSF54…		12.6085	3.37053	4.67376	5.33919	3.09347	2.25787	2.86271	2.99693	5.50471	1.53834	3.36596	3.75472	0	0	0.890805	4.35559	0	0.812046	0	3.48789	1.87274	2.10966	0.918965	0	2.70235	6.24478	4.91127	0.660597	2.22923	0.784148	2.29103	2.42973	4.39458	3.82491	3.34522
tan	CYE_r3.1SPE8_g033570.1	blue copper protein	0	0.7834	GO:0005886;GO:0006091;GO:0016491	plasma membrane;generation of precursor metabolites and energy;oxidoreductase activity	Cellular Component;Biological Process;Molecular Function			IPR003245;IPR008972;noIPR;noIPR;noIPR;noIPR;noIPR;noIPR;noIPR;IPR039391;noIPR;IPR003245;IPR003245;IPR008972;IPR008972	DOMAIN;HOMOLOGOUS_SUPERFAMILY;HOMOLOGOUS_SUPERFAMILY;HOMOLOGOUS_SUPERFAMILY;HOMOLOGOUS_SUPERFAMILY;HOMOLOGOUS_SUPERFAMILY;HOMOLOGOUS_SUPERFAMILY;HOMOLOGOUS_SUPERFAMILY;HOMOLOGOUS_SUPERFAMILY;FAMILY;FAMILY;DOMAIN;DOMAIN;HOMOLOGOUS_SUPERFAMILY;HOMOLOGOUS_SUPERFAMILY	Phytocyanin domain;Cupredoxin;Cupredoxin;Cupredoxin;Cupredoxin;Cupredoxin;Cupredoxin;Cupredoxin;Cupredoxin;Phytocyanin;Phytocyanin;Phytocyanin domain;Phytocyanin domain;Cupredoxin;Cupredoxin	PF02298 (PFAM);G3DSA:2.60.40.420 (GENE3D);mobidb-lite (MOBIDB_LITE);mobidb-lite (MOBIDB_LITE);mobidb-lite (MOBIDB_LITE);mobidb-lite (MOBIDB_LITE);mobidb-lite (MOBIDB_LITE);mobidb-lite (MOBIDB_LITE);mobidb-lite (MOBIDB_LITE);PTHR33021 (PANTHER);PTHR33021:SF235 (PANTHER);PS51485 (PROSITE_PROFILES);PS51485 (PROSITE_PROFILES);SSF49503 (SUPERFAMILY);SSF49503 (SUPERFAMILY)		8.16922	1.93682	2.24464	0	1.20188	0.562885	0.62249	0.186112	0	0	0	0.057792	0	1.3662	6.04549	4.29158	0	0	0	1.9287	0	0.466249	0	0	0	0.72897	3.45513	0	0	1.52052	0	0	0	0	0
tan	CYE_r3.1SPE8_g033860.1	protein WHAT'S THIS FACTOR 1 homolog, chloroplastic	0	0.9318						IPR021099;noIPR;noIPR	DOMAIN;DOMAIN;DOMAIN	Plant organelle RNA recognition domain;Plant organelle RNA recognition domain;Plant organelle RNA recognition domain	PF11955 (PFAM);PTHR31476 (PANTHER);PTHR31476:SF3 (PANTHER)		19.8431	0.578001	1.88315	2.73852	1.33454	1.25239	1.44591	1.94448	0.843172	0.847073	0.733052	1.70774	5.0036	5.51119	13.3438	14.0314	0	1.79626	0	0	1.73175	0.399686	0	2.84229	0	2.84215	7.98803	3.00029	0	0	0.865361	0.996154	2.04045	2.97766	2.47221
tan	CYE_r3.1SPE8_g034960.1	ethylene-responsive transcription factor ERF071	0	0.8606	GO:0003677;GO:0003700;GO:0005634;GO:0009058;GO:0034641	DNA binding;DNA-binding transcription factor activity;nucleus;biosynthetic process;cellular nitrogen compound metabolic process	Molecular Function;Molecular Function;Cellular Component;Biological Process;Biological Process			IPR001471;IPR001471;IPR036955;noIPR;noIPR;noIPR;noIPR;noIPR;noIPR;noIPR;IPR001471;IPR001471;IPR016177	DOMAIN;DOMAIN;HOMOLOGOUS_SUPERFAMILY;HOMOLOGOUS_SUPERFAMILY;HOMOLOGOUS_SUPERFAMILY;HOMOLOGOUS_SUPERFAMILY;HOMOLOGOUS_SUPERFAMILY;HOMOLOGOUS_SUPERFAMILY;HOMOLOGOUS_SUPERFAMILY;HOMOLOGOUS_SUPERFAMILY;DOMAIN;DOMAIN;HOMOLOGOUS_SUPERFAMILY	AP2/ERF domain;AP2/ERF domain;AP2/ERF domain superfamily;AP2/ERF domain superfamily;AP2/ERF domain superfamily;AP2/ERF domain superfamily;AP2/ERF domain superfamily;AP2/ERF domain superfamily;AP2/ERF domain superfamily;AP2/ERF domain superfamily;AP2/ERF domain;AP2/ERF domain;DNA-binding domain superfamily	PR00367 (PRINTS);PF00847 (PFAM);G3DSA:3.30.730.10 (GENE3D);mobidb-lite (MOBIDB_LITE);mobidb-lite (MOBIDB_LITE);mobidb-lite (MOBIDB_LITE);mobidb-lite (MOBIDB_LITE);mobidb-lite (MOBIDB_LITE);PTHR31190 (PANTHER);PTHR31190:SF210 (PANTHER);PS51032 (PROSITE_PROFILES);cd00018 (CDD);SSF54171 (SUPERFAMILY)	Transcription factor genes	29.5938	9.53876	13.459	9.33347	13.8519	9.12211	7.83069	5.70628	8.38865	3.84377	2.7617	7.74389	41.9525	6.52445	18.0839	6.84119	3.02607	2.20399	0	8.28785	4.80988	4.43467	3.11772	5.62746	2.62314	36.3599	11.2203	3.69167	7.55678	3.09205	1.82092	7.25484	5.43703	10.6706	4.53599
tan	CYE_r3.1SPE8_g035520.1	protein RALF-like 33	2.1e-81	0.8785	GO:0005575;GO:0007165	cellular_component;signal transduction	Cellular Component;Biological Process			IPR008801;noIPR;noIPR	FAMILY;FAMILY;FAMILY	Rapid ALkalinization Factor;Rapid ALkalinization Factor;Rapid ALkalinization Factor	PF05498 (PFAM);PTHR33136 (PANTHER);PTHR33136:SF50 (PANTHER)		31.1317	9.64995	6.09829	1.91557	0.465692	0.172706	0.322229	0	0	0	1.74061	7.6534	0	13.0518	37.9708	33.4003	9.63611	6.14105	0	0	0	0	0	0	0	17.1405	3.75306	0	0	0	0	0	0	0	0
pink	CYE_r3.1SPA0_g013540.1	basic blue protein-like	1.9e-87	0.8758	GO:0005886;GO:0006091;GO:0016491	plasma membrane;generation of precursor metabolites and energy;oxidoreductase activity	Cellular Component;Biological Process;Molecular Function			IPR008972;IPR003245;IPR039391;noIPR;IPR003245;IPR041844;IPR008972	HOMOLOGOUS_SUPERFAMILY;DOMAIN;FAMILY;FAMILY;DOMAIN;FAMILY;HOMOLOGOUS_SUPERFAMILY	Cupredoxin;Phytocyanin domain;Phytocyanin;Phytocyanin;Phytocyanin domain;Plantacyanin;Cupredoxin	G3DSA:2.60.40.420 (GENE3D);PF02298 (PFAM);PTHR33021 (PANTHER);PTHR33021:SF345 (PANTHER);PS51485 (PROSITE_PROFILES);cd11013 (CDD);SSF49503 (SUPERFAMILY)		10.6256	52.2019	20.27	17.5505	17.311	12.6886	19.0283	5.51296	8.83714	0	10.7031	6.6765	6.72753	5.76373	0	15.1258	0	4.52839	0	48.9822	10.4778	10.539	6.83278	2.2854	10.7791	23.263	22.5474	22.3411	31.5121	69.859	11.3691	0	5.41646	6.69441	2.48685
pink	CYE_r3.1SPA0_g015590.1	polyamine oxidase 1-like	0	0.9415	GO:0009056;GO:0016491;GO:0034641;GO:0043167	catabolic process;oxidoreductase activity;cellular nitrogen compound metabolic process;ion binding	Biological Process;Molecular Function;Biological Process;Molecular Function	EC:1.5.3.17;EC:1.5.3.16;EC:1.5.3.14;EC:1.5.3.13;EC:1.5.3.11	Non-specific polyamine oxidase;Spermine oxidase;Polyamine oxidase (propane-1,3-diamine-forming);N(1)-acetylpolyamine oxidase;Acting on the CH-NH group of donors	IPR001613;noIPR;IPR002937;IPR036188;noIPR;noIPR;noIPR;IPR036188	FAMILY;FAMILY;DOMAIN;HOMOLOGOUS_SUPERFAMILY;HOMOLOGOUS_SUPERFAMILY;HOMOLOGOUS_SUPERFAMILY;HOMOLOGOUS_SUPERFAMILY;HOMOLOGOUS_SUPERFAMILY	Flavin amine oxidase;Flavin amine oxidase;Amine oxidase;FAD/NAD(P)-binding domain superfamily;FAD/NAD(P)-binding domain superfamily;FAD/NAD(P)-binding domain superfamily;FAD/NAD(P)-binding domain superfamily;FAD/NAD(P)-binding domain superfamily	PR00757 (PRINTS);G3DSA:3.90.660.10 (GENE3D);PF01593 (PFAM);G3DSA:3.50.50.60 (GENE3D);PTHR10742 (PANTHER);PTHR10742:SF368 (PANTHER);SSF54373 (SUPERFAMILY);SSF51905 (SUPERFAMILY)		0.807796	1.53313	2.79635	3.26272	2.18453	1.4063	0.410124	0.498048	0.507416	0.682537	0.433367	0.916974	0	0	0	0	0	0	0	1.1913	0	0	0	0	0	0	0.895694	0	0	0	1.04769	0	0.407787	1.05941	0
pink	CYE_r3.1SPA0_g019320.1	hypothetical protein Pyn_22050	5.2e-57	0.726						noIPR;noIPR;noIPR	FAMILY;FAMILY;FAMILY	TIPIN/Csm3/Swi3;TIPIN/Csm3/Swi3;TIPIN/Csm3/Swi3	mobidb-lite (MOBIDB_LITE);PTHR33983:SF10 (PANTHER);PTHR33983 (PANTHER)		53.6673	237.458	193.069	117.265	87.0954	46.1087	109.04	90.7763	67.6478	69.1999	143.954	86.5653	28.2453	41.8911	14.5891	48.8769	19.8958	24.7472	22.9769	100.786	35.3318	39.4219	50.714	35.5154	14.4289	25.4684	100.341	12.2888	55.1844	133.737	20.0705	15.833	38.7512	35.8582	14.1249
pink	CYE_r3.1SPA0_g024700.1	GDSL esterase/lipase	0	0.7961	GO:0003674;GO:0005575;GO:0006629	molecular_function;cellular_component;lipid metabolic process	Molecular Function;Cellular Component;Biological Process			IPR001087;IPR036514;IPR001087;noIPR;noIPR;IPR035669;IPR035669;noIPR;noIPR	DOMAIN;HOMOLOGOUS_SUPERFAMILY;DOMAIN;DOMAIN;DOMAIN;DOMAIN;DOMAIN;DOMAIN;DOMAIN	GDSL lipase/esterase;SGNH hydrolase superfamily;GDSL lipase/esterase;GDSL lipase/esterase;GDSL lipase/esterase;GDSL lipase/esterase-like, plant;GDSL lipase/esterase-like, plant;GDSL lipase/esterase-like, plant;GDSL lipase/esterase-like, plant	PF00657 (PFAM);G3DSA:3.40.50.1110 (GENE3D);PF00657 (PFAM);PTHR22835:SF525 (PANTHER);PTHR22835 (PANTHER);cd01837 (CDD);cd01837 (CDD);SSF52266 (SUPERFAMILY);SSF52266 (SUPERFAMILY)		0	2.70692	3.77	3.01874	2.04017	0.600219	0.417895	1.3886	0	0	0	0.308129	0	0	3.23772	0	0	1.87698	0	3.03129	0	0.522747	0	1.20788	0	1.33692	3.11176	1.11369	0	0.767829	0.434301	0.460145	0.219818	0	1.17918
pink	CYE_r3.1SPA0_g026180.1	glycine-rich cell wall structural protein 2-like	1.2e-78	0.9746						noIPR;noIPR;noIPR;noIPR;noIPR	DOMAIN;DOMAIN;DOMAIN;DOMAIN;DOMAIN	IMP dehydrogenase/GMP reductase;IMP dehydrogenase/GMP reductase;IMP dehydrogenase/GMP reductase;IMP dehydrogenase/GMP reductase;IMP dehydrogenase/GMP reductase	PR01228 (PRINTS);mobidb-lite (MOBIDB_LITE);mobidb-lite (MOBIDB_LITE);mobidb-lite (MOBIDB_LITE);mobidb-lite (MOBIDB_LITE)		0	1373	946.42	258.53	30.211	10.8828	0	0	0	0.27265	0	0.241073	0	0	0	0	198.815	250.73	200.249	707.166	0	2.24156	0	0	0	0	155.792	269.447	362.014	1035.54	0	0	0	0.185108	0
pink	CYE_r3.1SPA0_g026910.1	zinc transporter 1-like	0	0.8507	GO:0005886;GO:0022857	plasma membrane;transmembrane transporter activity	Cellular Component;Molecular Function			IPR003689;IPR004698;noIPR;noIPR;noIPR	FAMILY;FAMILY;FAMILY;FAMILY;FAMILY	Zinc/iron permease;Zinc/iron permease, fungal/plant;Zinc/iron permease, fungal/plant;Zinc/iron permease, fungal/plant;Zinc/iron permease, fungal/plant	PF02535 (PFAM);TIGR00820 (TIGRFAM);PTHR11040 (PANTHER);PTHR11040:SF181 (PANTHER);PTHR11040:SF181 (PANTHER)	Transporter and aquaporin genes	0.642851	3.57712	1.29781	0.210148	0	0	0	0	0	0	0	0.470539	0	0	0	0	1.29385	1.99559	0	1.11075	0	0.849505	0	0	0	0	1.83092	1.40805	2.46225	1.54954	0.143044	0	0.571253	0.392608	0.070988
pink	CYE_r3.1SPA0_g071260.1	Copper amine oxidase	0	0.7589	GO:0016491;GO:0043167	oxidoreductase activity;ion binding	Molecular Function;Molecular Function	EC:1.4.3.21	Primary-amine oxidase	IPR015798;IPR015802;IPR036460;noIPR;IPR015800;noIPR;IPR036460;noIPR;noIPR;noIPR;IPR000269;noIPR;IPR000269;IPR000269;IPR016182;IPR016182;IPR036460	DOMAIN;DOMAIN;HOMOLOGOUS_SUPERFAMILY;HOMOLOGOUS_SUPERFAMILY;DOMAIN;DOMAIN;HOMOLOGOUS_SUPERFAMILY;HOMOLOGOUS_SUPERFAMILY;HOMOLOGOUS_SUPERFAMILY;HOMOLOGOUS_SUPERFAMILY;FAMILY;FAMILY;FAMILY;FAMILY;HOMOLOGOUS_SUPERFAMILY;HOMOLOGOUS_SUPERFAMILY;HOMOLOGOUS_SUPERFAMILY	Copper amine oxidase, catalytic domain;Copper amine oxidase, N3-terminal;Copper amine oxidase, catalytic domain superfamily;Copper amine oxidase, catalytic domain superfamily;Copper amine oxidase, N2-terminal;Copper amine oxidase, N2-terminal;Copper amine oxidase, catalytic domain superfamily;Copper amine oxidase, catalytic domain superfamily;Copper amine oxidase, catalytic domain superfamily;Cop…	PF01179 (PFAM);PF02728 (PFAM);G3DSA:2.70.98.20 (GENE3D);G3DSA:3.10.450.40 (GENE3D);PF02727 (PFAM);G3DSA:3.10.450.40 (GENE3D);G3DSA:2.70.98.20 (GENE3D);mobidb-lite (MOBIDB_LITE);PTHR10638:SF81 (PANTHER);PTHR10638:SF81 (PANTHER);PTHR10638 (PANTHER);PTHR10638:SF81 (PANTHER);PTHR10638 (PANTHER);PTHR10638 (PANTHER);SSF54416 (SUPERFAMILY);SSF54416 (SUPERFAMILY);SSF49998 (SUPERFAMILY)		0	0	0	0	0.599895	0	0	0	0	0	0	0	0	0	0	0	0	0	0	2.05725	0	1.26088	0	0.852633	0	0	0	0	0.983015	0.616662	0.318553	1.19558	0.244617	0	0
pink	CYE_r3.1SPA0_g074110.1	acetylglutamate kinase, chloroplastic	0	0.8964	GO:0005739;GO:0006520;GO:0009058;GO:0009536;GO:0009579;GO:0016301;GO:0016746;GO:0043167	mitochondrion;cellular amino acid metabolic process;biosynthetic process;plastid;thylakoid;kinase activity;transferase activity, transferring acyl groups;ion binding	Cellular Component;Biological Process;Biological Process;Cellular Component;Cellular Component;Molecular Function;Molecular Function;Molecular Function	EC:2.3.1.1;EC:2.7.2.8	Amino-acid N-acetyltransferase;Acetylglutamate kinase	IPR001057;IPR001048;IPR004662;IPR036393;IPR004662;noIPR;noIPR;IPR037528;IPR041727;IPR036393	FAMILY;DOMAIN;FAMILY;HOMOLOGOUS_SUPERFAMILY;FAMILY;FAMILY;FAMILY;FAMILY;FAMILY;HOMOLOGOUS_SUPERFAMILY	Glutamate/acetylglutamate kinase;Aspartate/glutamate/uridylate kinase;Acetylglutamate kinase family;Acetylglutamate kinase-like superfamily;Acetylglutamate kinase family;Acetylglutamate kinase family;Acetylglutamate kinase family;Acetylglutamate kinase ArgB;N-Acetyl-L-glutamate kinase, cyclic;Acetylglutamate kinase-like superfamily	PR00474 (PRINTS);PF00696 (PFAM);PIRSF000728 (PIRSF);G3DSA:3.40.1160.10 (GENE3D);TIGR00761 (TIGRFAM);PTHR23342 (PANTHER);PTHR23342:SF16 (PANTHER);MF_00082 (HAMAP);cd04250 (CDD);SSF53633 (SUPERFAMILY)		19.9443	17.859	20.5779	21.9525	17.4048	12.3703	12.779	11.6121	14.1753	16.4409	5.70858	7.1413	6.38357	9.86758	3.64723	11.263	8.05416	13.01	10.8254	33.44	8.20715	16.9323	12.1065	20.8977	2.58213	18.4239	5.56943	7.65019	9.28221	10.9605	6.17362	8.45988	2.71	2.07819	4.54969
pink	CYE_r3.1SPA0_g078050.1	uncharacterized protein LOC110761236	3.7e-159	0.9442	GO:0005575;GO:0016757	cellular_component;transferase activity, transferring glycosyl groups	Cellular Component;Molecular Function			IPR006747;noIPR;noIPR	FAMILY;FAMILY;FAMILY	Protein of unknown function DUF599;Protein of unknown function DUF599;Protein of unknown function DUF599	PF04654 (PFAM);PTHR31881 (PANTHER);PTHR31881:SF16 (PANTHER)		0.330514	7.78036	7.77832	6.24279	1.46158	1.71533	3.39037	2.31157	3.45816	1.94561	3.47576	4.77621	0	0	0	1.03464	0	3.83815	6.39743	15.4169	0	0.701684	0	1.94344	7.57341	1.31675	0	9.64264	9.53231	4.05244	0	2.57116	6.90376	2.23622	6.82609
pink	CYE_r3.1SPA0_g078890.1	uncharacterized methyltransferase At1g78140, chloroplastic-like	0	0.8871	GO:0008168;GO:0009058;GO:0009536;GO:0044281	methyltransferase activity;biosynthetic process;plastid;small molecule metabolic process	Molecular Function;Biological Process;Cellular Component;Biological Process	EC:2.1.1.163	Demethylmenaquinone methyltransferase	IPR013216;noIPR;noIPR;noIPR;noIPR;noIPR;noIPR;noIPR;IPR029063;IPR029063	DOMAIN;DOMAIN;DOMAIN;DOMAIN;DOMAIN;DOMAIN;DOMAIN;DOMAIN;HOMOLOGOUS_SUPERFAMILY;HOMOLOGOUS_SUPERFAMILY	Methyltransferase type 11;Methyltransferase type 11;Methyltransferase type 11;Methyltransferase type 11;Methyltransferase type 11;Methyltransferase type 11;Methyltransferase type 11;Methyltransferase type 11;S-adenosyl-L-methionine-dependent methyltransferase;S-adenosyl-L-methionine-dependent methyltransferase	PF08241 (PFAM);G3DSA:3.40.50.150 (GENE3D);G3DSA:3.40.50.150 (GENE3D);PTHR43591 (PANTHER);PTHR43591 (PANTHER);PTHR43591:SF46 (PANTHER);PTHR43591:SF46 (PANTHER);cd02440 (CDD);SSF53335 (SUPERFAMILY);SSF53335 (SUPERFAMILY)		1.80233	106.821	193.354	74.3581	5.74861	6.00425	2.47275	4.20907	4.81639	2.14371	4.40834	2.71029	0	0.921178	0	0	23.5849	30.1884	53.2058	111.249	0	1.99397	1.2014	1.20949	0	1.43172	29.3826	60.2368	76.6893	70.9623	1.99901	0.886368	3.46595	2.30414	3.29748
pink	CYE_r3.1SPA0_g078960.1	premnaspirodiene oxygenase-like	0	0.8537	GO:0005575;GO:0016491;GO:0043167	cellular_component;oxidoreductase activity;ion binding	Cellular Component;Molecular Function;Molecular Function			IPR002401;IPR001128;IPR001128;IPR036396;noIPR;noIPR;IPR036396	FAMILY;FAMILY;FAMILY;HOMOLOGOUS_SUPERFAMILY;HOMOLOGOUS_SUPERFAMILY;HOMOLOGOUS_SUPERFAMILY;HOMOLOGOUS_SUPERFAMILY	Cytochrome P450, E-class, group I;Cytochrome P450;Cytochrome P450;Cytochrome P450 superfamily;Cytochrome P450 superfamily;Cytochrome P450 superfamily;Cytochrome P450 superfamily	PR00463 (PRINTS);PR00385 (PRINTS);PF00067 (PFAM);G3DSA:1.10.630.10 (GENE3D);PTHR47956:SF72 (PANTHER);PTHR47956 (PANTHER);SSF48264 (SUPERFAMILY)		0	1.54412	4.06679	1.02425	0	0.11306	0.252011	0	0	0	0	0	0	0	0	0	0	0	0	1.70953	0	0	0	0	0	0	0	0	0	2.06125	0	0	0.761726	1.14339	0.293064
pink	CYE_r3.1SPA0_g084000.1	SH3 domain-containing protein	1.8e-89	0.8578	GO:0005575	cellular_component	Cellular Component			noIPR;noIPR	HOMOLOGOUS_SUPERFAMILY;HOMOLOGOUS_SUPERFAMILY	MFS transporter superfamily;MFS transporter superfamily	PTHR34658:SF5 (PANTHER);PTHR34658 (PANTHER)		0	21.1181	8.00942	0	3.18696	3.18241	1.92789	0.830133	0	0	0	0	0	0	0	0	20.1208	26.4571	0	10.8519	0	6.41149	5.03997	1.69689	0	0	2.47164	9.26706	7.06241	13.8716	1.40229	2.99329	0	0	0
pink	CYE_r3.1SPA0_g087720.1	probable glycosyltransferase At3g42180	0	0.8122	GO:0005575;GO:0006464;GO:0009058;GO:0016757	cellular_component;cellular protein modification process;biosynthetic process;transferase activity, transferring glycosyl groups	Cellular Component;Biological Process;Biological Process;Molecular Function			IPR040911;noIPR;IPR004263	DOMAIN;DOMAIN;FAMILY	Exostosin, GT47 domain;Exostosin, GT47 domain;Exostosin-like	PF03016 (PFAM);PTHR11062:SF124 (PANTHER);PTHR11062 (PANTHER)		0	2.43998	2.46866	1.1495	0	0	0	0	0	0	0	0	0	0	0	0	0	0	0	3.332	0	0	0	0	0	0	0	5.48309	0	2.09485	0	0	0	0	0
pink	CYE_r3.1SPA0_g089100.1	beta-galactosidase 15-like	0	0.7335	GO:0005618;GO:0005773;GO:0005975;GO:0016798	cell wall;vacuole;carbohydrate metabolic process;hydrolase activity, acting on glycosyl bonds	Cellular Component;Cellular Component;Biological Process;Molecular Function	EC:3.2.1.23	Beta-galactosidase	IPR001944;IPR041392;noIPR;IPR008979;noIPR;IPR031330;noIPR;IPR001944;IPR000922;IPR017853;IPR008979	FAMILY;DOMAIN;DOMAIN;HOMOLOGOUS_SUPERFAMILY;HOMOLOGOUS_SUPERFAMILY;DOMAIN;DOMAIN;FAMILY;DOMAIN;HOMOLOGOUS_SUPERFAMILY;HOMOLOGOUS_SUPERFAMILY	Glycoside hydrolase, family 35;Beta-galactosidase, beta-sandwich domain;Beta-galactosidase, beta-sandwich domain;Galactose-binding-like domain superfamily;Galactose-binding-like domain superfamily;Glycoside hydrolase 35, catalytic domain;Glycoside hydrolase 35, catalytic domain;Glycoside hydrolase, family 35;D-galactoside/L-rhamnose binding SUEL lectin domain;Glycoside hydrolase superfamily;Galac…	PR00742 (PRINTS);PF17834 (PFAM);G3DSA:3.20.20.80 (GENE3D);G3DSA:2.60.120.260 (GENE3D);G3DSA:3.20.20.80 (GENE3D);PF01301 (PFAM);PTHR23421:SF174 (PANTHER);PTHR23421 (PANTHER);PS50228 (PROSITE_PROFILES);SSF51445 (SUPERFAMILY);SSF49785 (SUPERFAMILY)		0	2.78473	5.96401	0.50202	0	0	0	0	0	0	0	0.143408	0	0	0	1.1295	0	1.62389	0	2.5023	0	0	0	0	0	0.413133	1.02573	1.57258	2.2969	1.24502	0	0	0	0	0
pink	CYE_r3.1SPA0_g090230.1	RING-H2 finger protein ATL65-like	2.6e-145	0.8015	GO:0005575;GO:0006464;GO:0016874;GO:0043167	cellular_component;cellular protein modification process;ligase activity;ion binding	Cellular Component;Biological Process;Molecular Function;Molecular Function			IPR001841;IPR013083;noIPR;noIPR;IPR001841;noIPR	DOMAIN;HOMOLOGOUS_SUPERFAMILY;HOMOLOGOUS_SUPERFAMILY;HOMOLOGOUS_SUPERFAMILY;DOMAIN;DOMAIN	Zinc finger, RING-type;Zinc finger, RING/FYVE/PHD-type;Zinc finger, RING/FYVE/PHD-type;Zinc finger, RING/FYVE/PHD-type;Zinc finger, RING-type;Zinc finger, RING-type	PF13639 (PFAM);G3DSA:3.30.40.10 (GENE3D);PTHR45969:SF11 (PANTHER);PTHR45969 (PANTHER);PS50089 (PROSITE_PROFILES);SSF57850 (SUPERFAMILY)		15.8862	32.7947	26.0352	23.1623	23.4647	21.2261	18.0464	17.8371	18.2942	11.0335	7.75565	6.2598	11.954	6.83593	16.9498	10.0573	15.7661	11.0782	52.7723	32.895	11.3354	20.6301	12.9649	15.2147	2.02641	27.8986	17.3328	24.6162	26.8869	42.5931	21.1242	13.8528	7.55653	7.01237	9.65175
pink	CYE_r3.1SPA0_g090660.1	putative laccase	3.5e-112	0.7342	GO:0005576;GO:0016491;GO:0043167	extracellular region;oxidoreductase activity;ion binding	Cellular Component;Molecular Function;Molecular Function			IPR008972;IPR011706;noIPR;noIPR;IPR008972	HOMOLOGOUS_SUPERFAMILY;DOMAIN;DOMAIN;DOMAIN;HOMOLOGOUS_SUPERFAMILY	Cupredoxin;Multicopper oxidase, type 2;Multicopper oxidase, type 2;Multicopper oxidase, type 2;Cupredoxin	G3DSA:2.60.40.420 (GENE3D);PF07731 (PFAM);PTHR11709:SF355 (PANTHER);PTHR11709 (PANTHER);SSF49503 (SUPERFAMILY)		0	0	0	0	0	0	0	0	0	0	0	0	0	5.99202	0	0	3.8252	0	0	0	0	0	0	0	0	0	0	0	0	0	0	0	0	0.150344	0
pink	CYE_r3.1SPA0_g092340.1	GDSL esterase/lipase At2g40250	5.1e-173	0.6777	GO:0003674	molecular_function	Molecular Function			IPR001087;IPR036514;noIPR;noIPR;noIPR	DOMAIN;HOMOLOGOUS_SUPERFAMILY;HOMOLOGOUS_SUPERFAMILY;HOMOLOGOUS_SUPERFAMILY;HOMOLOGOUS_SUPERFAMILY	GDSL lipase/esterase;SGNH hydrolase superfamily;SGNH hydrolase superfamily;SGNH hydrolase superfamily;SGNH hydrolase superfamily	PF00657 (PFAM);G3DSA:3.40.50.1110 (GENE3D);PTHR45642 (PANTHER);PTHR45642:SF22 (PANTHER);SSF52266 (SUPERFAMILY)		0.145834	2.49911	0	0.41312	0.517822	0	0	0	0	0	0	0	0	0	0	0	0	3.51812	0	4.68508	0	0	0	0	0	1.3194	4.63749	0	4.84241	1.89567	0.616086	0	0	0	0
pink	CYE_r3.1SPA0_g102180.1	alcohol dehydrogenase-like 7	0	0.9325	GO:0005829;GO:0009056;GO:0016491;GO:0043167;GO:0044281	cytosol;catabolic process;oxidoreductase activity;ion binding;small molecule metabolic process	Cellular Component;Biological Process;Molecular Function;Molecular Function;Biological Process	EC:1.1.1.284;EC:1.1.1.1;EC:1.1.1.71	S-(hydroxymethyl)glutathione dehydrogenase;Alcohol dehydrogenase;Alcohol dehydrogenase (NAD(P)(+))	noIPR;noIPR;IPR013154;IPR013149;noIPR;noIPR;IPR011032;IPR036291;IPR011032	FAMILY;FAMILY;DOMAIN;DOMAIN;DOMAIN;DOMAIN;HOMOLOGOUS_SUPERFAMILY;HOMOLOGOUS_SUPERFAMILY;HOMOLOGOUS_SUPERFAMILY	Protein of unknown function DUF241, plant;Protein of unknown function DUF241, plant;Alcohol dehydrogenase, N-terminal;Alcohol dehydrogenase, C-terminal;Alcohol dehydrogenase, C-terminal;Alcohol dehydrogenase, C-terminal;GroES-like superfamily;NAD(P)-binding domain superfamily;GroES-like superfamily	G3DSA:3.40.50.720 (GENE3D);G3DSA:3.90.180.10 (GENE3D);PF08240 (PFAM);PF00107 (PFAM);PTHR43880 (PANTHER);PTHR43880:SF7 (PANTHER);SSF50129 (SUPERFAMILY);SSF51735 (SUPERFAMILY);SSF50129 (SUPERFAMILY)		1.21755	13.0254	9.50656	2.19512	1.98586	1.28446	2.45922	1.77132	1.57888	1.05474	1.55822	1.00471	0	0.908958	1.56412	2.40064	7.92127	2.10566	0	16.9827	1.1989	4.11889	0.868695	5.4437	0	7.50982	23.4588	6.59452	3.81218	13.6496	3.32037	1.70914	3.20183	1.71724	3.69915
pink	CYE_r3.1SPA0_g102310.1	alcohol dehydrogenase-like 7	0	0.9325	GO:0005829;GO:0009056;GO:0016491;GO:0043167;GO:0044281	cytosol;catabolic process;oxidoreductase activity;ion binding;small molecule metabolic process	Cellular Component;Biological Process;Molecular Function;Molecular Function;Biological Process	EC:1.1.1.284;EC:1.1.1.1;EC:1.1.1.71	S-(hydroxymethyl)glutathione dehydrogenase;Alcohol dehydrogenase;Alcohol dehydrogenase (NAD(P)(+))	noIPR;noIPR;IPR013154;IPR013149;noIPR;noIPR;IPR011032;IPR036291;IPR011032	FAMILY;FAMILY;DOMAIN;DOMAIN;DOMAIN;DOMAIN;HOMOLOGOUS_SUPERFAMILY;HOMOLOGOUS_SUPERFAMILY;HOMOLOGOUS_SUPERFAMILY	Protein of unknown function DUF241, plant;Protein of unknown function DUF241, plant;Alcohol dehydrogenase, N-terminal;Alcohol dehydrogenase, C-terminal;Alcohol dehydrogenase, C-terminal;Alcohol dehydrogenase, C-terminal;GroES-like superfamily;NAD(P)-binding domain superfamily;GroES-like superfamily	G3DSA:3.40.50.720 (GENE3D);G3DSA:3.90.180.10 (GENE3D);PF08240 (PFAM);PF00107 (PFAM);PTHR43880 (PANTHER);PTHR43880:SF7 (PANTHER);SSF50129 (SUPERFAMILY);SSF51735 (SUPERFAMILY);SSF50129 (SUPERFAMILY)		4.9881	41.1362	29.7047	8.40789	5.52402	3.65111	6.56283	4.47955	6.48138	3.37201	4.78372	3.303	0	0.908958	1.56412	2.39749	7.90701	2.96546	0	19.9471	1.1989	4.11889	0.868695	5.4437	0	7.31727	32.9964	6.5685	4.37487	15.4679	3.29638	1.69561	3.08539	1.72898	3.69708
pink	CYE_r3.1SPA0_g113520.1	piriformospora indica-insensitive protein 2-like	0	0.8533	GO:0005575;GO:0006091;GO:0016491	cellular_component;generation of precursor metabolites and energy;oxidoreductase activity	Cellular Component;Biological Process;Molecular Function			IPR003245;IPR032675;IPR001611;IPR032675;IPR008972;noIPR;noIPR;IPR003245;IPR041846;noIPR;IPR008972	DOMAIN;HOMOLOGOUS_SUPERFAMILY;REPEAT;HOMOLOGOUS_SUPERFAMILY;HOMOLOGOUS_SUPERFAMILY;HOMOLOGOUS_SUPERFAMILY;HOMOLOGOUS_SUPERFAMILY;DOMAIN;DOMAIN;DOMAIN;HOMOLOGOUS_SUPERFAMILY	Phytocyanin domain;Leucine-rich repeat domain superfamily;Leucine-rich repeat;Leucine-rich repeat domain superfamily;Cupredoxin;Cupredoxin;Cupredoxin;Phytocyanin domain;Early nodulin-like protein domain;Early nodulin-like protein domain;Cupredoxin	PF02298 (PFAM);G3DSA:3.80.10.10 (GENE3D);PF13855 (PFAM);G3DSA:3.80.10.10 (GENE3D);G3DSA:2.60.40.420 (GENE3D);PTHR48062:SF34 (PANTHER);PTHR48062 (PANTHER);PS51485 (PROSITE_PROFILES);cd11019 (CDD);SSF52058 (SUPERFAMILY);SSF49503 (SUPERFAMILY)		0	0	0	0	0	0	0	0	0.139227	0	0	0.452538	2.6577	1.17546	1.86872	0	4.15003	12.093	12.5951	33.9017	5.20755	5.93503	0.831396	0.836998	0.4395	3.08805	2.5226	13.2108	26.2817	8.2394	1.03145	2.10334	2.30139	2.09511	3.02191
pink	CYE_r3.1SPA0_g125890.1	potassium transporter 13	1e-66	0.6488	GO:0005575	cellular_component	Cellular Component							Transporter and aquaporin genes	0	10.596	6.45021	0.946917	0	0	0	0	0.186283	0	0.276207	0	0	0	0	0	0	0	0	8.24718	0	0	0	0	0	0	6.21492	2.01996	11.9938	22.7561	0	0	1.07306	0	0.90909
pink	CYE_r3.1SPA0_g126300.1	hypothetical protein PRUPE_4G137200, partial	8.8e-55	0.6218	GO:0005575	cellular_component	Cellular Component								0	12.2053	10.7856	1.2603	0.108844	0	0	0	0.425211	0	0.630474	0.325516	0	0	0	0	0	0	0	6.96207	0	0	0	0	0	0	5.91093	1.56487	9.56444	18.3916	0	0	0.817075	0	0.708844
pink	CYE_r3.1SPA0_g128930.1	palmitoyl-monogalactosyldiacylglycerol delta-7 desaturase, chloroplastic	0	0.8993	GO:0005783;GO:0006629;GO:0007165;GO:0009058;GO:0016491;GO:0044281	endoplasmic reticulum;lipid metabolic process;signal transduction;biosynthetic process;oxidoreductase activity;small molecule metabolic process	Cellular Component;Biological Process;Biological Process;Biological Process;Molecular Function;Biological Process	EC:1.14.99;EC:1.14.19	Acting on paired donors, with incorporation or reduction of molecular oxygen. The oxygen incorporated need not be derived from O(2);Acting on paired donors, with incorporation or reduction of molecular oxygen. The oxygen incorporated need not be derived from O(2)	IPR015876;IPR005804;IPR015876;noIPR;IPR015876	FAMILY;DOMAIN;FAMILY;FAMILY;FAMILY	Acyl-CoA desaturase;Fatty acid desaturase domain;Acyl-CoA desaturase;Acyl-CoA desaturase;Acyl-CoA desaturase	PR00075 (PRINTS);PF00487 (PFAM);PTHR11351 (PANTHER);PTHR11351:SF94 (PANTHER);cd03505 (CDD)		2.31951	10.0942	6.82686	2.29077	0.779073	0.649052	0	1.91098	0.401931	0	1.70464	1.32595	0	0	0	0	3.57687	2.08675	0	6.26053	0	1.73169	0	0	0	0	2.87895	0	4.19826	1.60239	0.794867	0	0.54264	0.577818	2.45186
pink	CYE_r3.1SPA0_g132900.1	ORM1-like protein 2	2.8e-99	0.974	GO:0005783;GO:0006629;GO:0009058;GO:0032991;GO:0034641;GO:0042592	endoplasmic reticulum;lipid metabolic process;biosynthetic process;protein-containing complex;cellular nitrogen compound metabolic process;homeostatic process	Cellular Component;Biological Process;Biological Process;Cellular Component;Biological Process;Biological Process			IPR007203;IPR007203;noIPR;IPR007203	FAMILY;FAMILY;FAMILY;FAMILY	ORMDL family;ORMDL family;ORMDL family;ORMDL family	PIRSF018147 (PIRSF);PF04061 (PFAM);PTHR12665:SF18 (PANTHER);PTHR12665 (PANTHER)		2.63484	4.54049	2.74706	6.04646	0.812519	1.37325	1.11738	6.10744	1.49537	1.67676	0.485763	1.6205	0	3.88888	0	8.35842	0	10.5503	0	10.7495	0	2.85555	3.31566	0	0	2.7382	12.121	5.22825	4.35027	4.92605	2.88555	4.144	6.63727	8.4694	8.16719
pink	CYE_r3.1SPA0_g139200.1	protein DETOXIFICATION 19-like	0	0.7867	GO:0003677;GO:0005634;GO:0022857	DNA binding;nucleus;transmembrane transporter activity	Molecular Function;Cellular Component;Molecular Function			IPR002528;noIPR;noIPR;noIPR	FAMILY;FAMILY;FAMILY;FAMILY	Multi antimicrobial extrusion protein;Multi antimicrobial extrusion protein;Multi antimicrobial extrusion protein;Multi antimicrobial extrusion protein	PF01554 (PFAM);PTHR11206 (PANTHER);PTHR11206:SF310 (PANTHER);cd13132 (CDD)		0	0	0	0	0	0	0	0	0	0	0	0	0	0	0	0	0	1.11708	1.87426	5.6617	0.646177	0.510556	0	0	0	0	0	1.17653	1.33061	0.629238	0	1.47515	0.524159	0.852487	0.836768
pink	CYE_r3.1SPA0_g139230.1	protein DETOXIFICATION 19-like	0	0.901	GO:0003677;GO:0005634;GO:0022857	DNA binding;nucleus;transmembrane transporter activity	Molecular Function;Cellular Component;Molecular Function			IPR002528;IPR002528;noIPR;noIPR;noIPR	FAMILY;FAMILY;FAMILY;FAMILY;FAMILY	Multi antimicrobial extrusion protein;Multi antimicrobial extrusion protein;Multi antimicrobial extrusion protein;Multi antimicrobial extrusion protein;Multi antimicrobial extrusion protein	TIGR00797 (TIGRFAM);PF01554 (PFAM);PTHR11206 (PANTHER);PTHR11206:SF310 (PANTHER);cd13132 (CDD)		0.181285	3.49916	15.5569	19.535	1.98636	0.724046	0	0	0.089235	0	0.091556	0	0	0	0.630173	0	0	7.6996	13.5449	32.7262	0	0.22616	0	0	0	0	0.880222	3.19896	16.949	3.49233	0	0	0	0	0
pink	CYE_r3.1SPA0_g143760.1	putative nuclear RNA export factor SDE5	8.9e-169	0.879	GO:0006091;GO:0016491	generation of precursor metabolites and energy;oxidoreductase activity	Biological Process;Molecular Function			IPR013899;noIPR;noIPR;noIPR;noIPR;noIPR	DOMAIN;DOMAIN;DOMAIN;DOMAIN;DOMAIN;DOMAIN	Domain of unknown function DUF1771;Domain of unknown function DUF1771;Domain of unknown function DUF1771;Domain of unknown function DUF1771;Domain of unknown function DUF1771;Domain of unknown function DUF1771	PF08590 (PFAM);mobidb-lite (MOBIDB_LITE);mobidb-lite (MOBIDB_LITE);mobidb-lite (MOBIDB_LITE);PTHR47872:SF3 (PANTHER);PTHR47872 (PANTHER)		0	2.01959	0	2.91051	0.568696	0	0	0	0	0	0	0	0	0	0	0	0	0	0	1.45539	0	0	0	0	0	0	2.8673	0	0	4.83777	0	1.26931	0.360242	0.514903	0
pink	CYE_r3.1SPA0_g148700.1	DNA-binding protein SMUBP-2	0	0.7088	GO:0003674	molecular_function	Molecular Function			IPR041677;noIPR;IPR041679;IPR004483;noIPR;noIPR;noIPR;IPR041679;noIPR;IPR027417	DOMAIN;DOMAIN;DOMAIN;FAMILY;FAMILY;FAMILY;FAMILY;DOMAIN;DOMAIN;HOMOLOGOUS_SUPERFAMILY	DNA2/NAM7 helicase, helicase domain;DNA2/NAM7 helicase, helicase domain;DNA2/NAM7 helicase-like, C-terminal;Helicase SMUBP-2/Hcs1-like;Helicase SMUBP-2/Hcs1-like;Helicase SMUBP-2/Hcs1-like;Helicase SMUBP-2/Hcs1-like;DNA2/NAM7 helicase-like, C-terminal;DNA2/NAM7 helicase-like, C-terminal;P-loop containing nucleoside triphosphate hydrolase	PF13086 (PFAM);G3DSA:3.40.50.300 (GENE3D);PF13087 (PFAM);TIGR00376 (TIGRFAM);G3DSA:2.40.30.270 (GENE3D);PTHR43788 (PANTHER);PTHR43788:SF3 (PANTHER);cd18808 (CDD);cd18044 (CDD);SSF52540 (SUPERFAMILY)		0	0	0	0.09661	0	0	0	0	0	0	0	0	0	0	0	1.41501	0	0	0	0.818648	0	1.71444	0	0	0	1.06179	1.52948	0	0.52494	1.23542	0.614454	0	0.890117	0.675318	1.59847
pink	CYE_r3.1SPA0_g150210.1	3-ketoacyl-CoA synthase 7-like	0	0.9046	GO:0005575;GO:0006629;GO:0009058;GO:0016746;GO:0044281	cellular_component;lipid metabolic process;biosynthetic process;transferase activity, transferring acyl groups;small molecule metabolic process	Cellular Component;Biological Process;Biological Process;Molecular Function;Biological Process			IPR016039;IPR012392;IPR013747;IPR013601;IPR012392;noIPR;noIPR;IPR016039;IPR016039	HOMOLOGOUS_SUPERFAMILY;FAMILY;DOMAIN;DOMAIN;FAMILY;FAMILY;FAMILY;HOMOLOGOUS_SUPERFAMILY;HOMOLOGOUS_SUPERFAMILY	Thiolase-like;Very-long-chain 3-ketoacyl-CoA synthase;3-Oxoacyl-[acyl-carrier-protein (ACP)] synthase III, C-terminal;FAE1/Type III polyketide synthase-like protein;Very-long-chain 3-ketoacyl-CoA synthase;Very-long-chain 3-ketoacyl-CoA synthase;Very-long-chain 3-ketoacyl-CoA synthase;Thiolase-like;Thiolase-like	G3DSA:3.40.47.10 (GENE3D);PIRSF036417 (PIRSF);PF08541 (PFAM);PF08392 (PFAM);PTHR31561 (PANTHER);PTHR31561:SF97 (PANTHER);cd00831 (CDD);SSF53901 (SUPERFAMILY);SSF53901 (SUPERFAMILY)		0	19.5262	22.8755	16.1432	3.99084	0.565917	0	0	0	0	0	0	0	0	0	0	1.24991	9.54833	16.7063	33.9922	0	0	0	0	0	0	0.944631	9.42441	14.1172	17.4631	0	0	0	0	0
pink	CYE_r3.1SPA0_g154130.1	UDP-glycosyltransferase 92A1	0	0.8663	GO:0005575;GO:0016757	cellular_component;transferase activity, transferring glycosyl groups	Cellular Component;Molecular Function			noIPR;noIPR;IPR002213;noIPR;noIPR;noIPR;noIPR	HOMOLOGOUS_SUPERFAMILY;HOMOLOGOUS_SUPERFAMILY;FAMILY;FAMILY;FAMILY;FAMILY;FAMILY	Mitochondrial carrier domain superfamily;Mitochondrial carrier domain superfamily;UDP-glucuronosyl/UDP-glucosyltransferase;UDP-glucuronosyl/UDP-glucosyltransferase;UDP-glucuronosyl/UDP-glucosyltransferase;UDP-glucuronosyl/UDP-glucosyltransferase;UDP-glucuronosyl/UDP-glucosyltransferase	G3DSA:3.40.50.2000 (GENE3D);G3DSA:3.40.50.2000 (GENE3D);PF00201 (PFAM);PTHR48049 (PANTHER);PTHR48049:SF32 (PANTHER);cd03784 (CDD);SSF53756 (SUPERFAMILY)	Cell wall-related genes	0.709967	3.01832	4.51214	3.26894	4.48942	1.07185	2.20819	0.25747	0.275815	0.384179	0.025324	0.102835	0.459462	0.934069	0	0.754389	0.776456	0.742261	0	2.67855	0	0.22616	0	0	0.588937	0.695151	1.02692	0	0.680109	2.19007	1.0966	0.276238	2.05156	0.701844	0.466233
pink	CYE_r3.1SPA0_g158090.1	purple acid phosphatase 22-like	0	0.7852	GO:0016791;GO:0043167	phosphatase activity;ion binding	Molecular Function;Molecular Function	EC:3.1.3.2	Acid phosphatase	IPR015914;IPR025733;IPR004843;IPR029052;noIPR;IPR039331;IPR041792;noIPR;IPR008963	DOMAIN;DOMAIN;DOMAIN;HOMOLOGOUS_SUPERFAMILY;HOMOLOGOUS_SUPERFAMILY;FAMILY;DOMAIN;DOMAIN;HOMOLOGOUS_SUPERFAMILY	Purple acid phosphatase, N-terminal;Iron/zinc purple acid phosphatase-like C-terminal domain;Calcineurin-like phosphoesterase domain, ApaH type;Metallo-dependent phosphatase-like;Metallo-dependent phosphatase-like;Purple acid phosphatase-like;Purple acid phosphatase, metallophosphatase domain;Purple acid phosphatase, metallophosphatase domain;Purple acid phosphatase-like, N-terminal	PF16656 (PFAM);PF14008 (PFAM);PF00149 (PFAM);G3DSA:3.60.21.10 (GENE3D);PTHR22953:SF7 (PANTHER);PTHR22953 (PANTHER);cd00839 (CDD);SSF56300 (SUPERFAMILY);SSF49363 (SUPERFAMILY)		0.692616	0.586692	3.85014	0	1.59783	2.11469	2.74849	1.13904	0.769542	0	0.632777	0.782107	0.54505	0	0	0	0	4.09944	3.07785	9.25868	0	0.790751	0	3.70808	0	1.40189	0	0	0	0	1.06857	0.819245	0.386119	4.42263	0.05037
pink	CYE_r3.1SPA0_g170400.1	uncharacterized protein Pyn_03988	2.4e-130	0.78						noIPR;noIPR	HOMOLOGOUS_SUPERFAMILY;HOMOLOGOUS_SUPERFAMILY	RmlC-like cupin domain superfamily;RmlC-like cupin domain superfamily	PTHR35096 (PANTHER);PTHR35096:SF8 (PANTHER)		5.2886	14.0654	10.8785	3.81552	0.816095	0	0	0	0.294595	0	0	0.259826	6.94632	5.59361	1.08618	1.60254	0	2.01672	0	9.1185	0	0	0	0	0	3.20081	3.79299	6.01515	6.3703	8.28869	0	0	0	0	0
pink	CYE_r3.1SPA0_g172450.1	sugar carrier protein C-like	0	0.9778	GO:0005575;GO:0022857	cellular_component;transmembrane transporter activity	Cellular Component;Molecular Function			IPR003663;noIPR;IPR005828;IPR003663;noIPR;noIPR;IPR020846;noIPR;IPR036259	FAMILY;FAMILY;FAMILY;FAMILY;FAMILY;FAMILY;DOMAIN;DOMAIN;HOMOLOGOUS_SUPERFAMILY	Sugar/inositol transporter;Sugar/inositol transporter;Major facilitator, sugar transporter-like;Sugar/inositol transporter;Sugar/inositol transporter;Sugar/inositol transporter;Major facilitator superfamily domain;Major facilitator superfamily domain;MFS transporter superfamily	PR00171 (PRINTS);G3DSA:1.20.1250.20 (GENE3D);PF00083 (PFAM);TIGR00879 (TIGRFAM);PTHR23500:SF477 (PANTHER);PTHR23500 (PANTHER);PS50850 (PROSITE_PROFILES);cd17361 (CDD);SSF103473 (SUPERFAMILY)		4.65907	8.32836	7.54543	0.869605	0.666245	0	0	0	0	0	0	0	1.99743	0	0.706564	1.01349	2.76359	2.08061	0	7.29614	0	0	0	0	0	5.71555	10.9425	3.09521	5.7306	1.9232	0	0	0	0	0
[truncated: 1,132 more rows]
[truncated: 71 more columns]
